# Supplementary material for: Dispersal of an ancient retroposon in the TP53 promoter of Bovidae: phylogeny, novel mechanisms, and potential implications for cow milk persistency
Source: BMC Genomics. 2015 Feb 5;16(1):53. doi: 10.1186/s12864-015-1235-8 (PMC4324840; doi:10.1186/s12864-015-1235-8)
Supplement: Additional file 2: Figure S2. — Transcription factor binding site (TFBS) analysis was performed using the Genomatix Genome Analyzer (GGA) program (https://www.genomatix.de/solutions/genomatix-genome-analyzer.html). The findings of putative TBFS for each of the promoter sequence of the different species are detailed in separated tabs. [file 12864_2015_1235_MOESM2_ESM.xlsx]

## Sheet: Red-Deer
Seq. name	Accession no.	Gene symbol	GeneID	Matrix Family	Detailed Family Information	Matrix	Detailed Matrix Information	Tissue	Opt.	Start position	End position	Anchor position	Strand	Core sim.	Matrix sim.	Mat. sim. - opt.	Evidence #	Evidence	Sequence
Red-Deer	Red-Deer			V$SMAD	Vertebrate SMAD family of transcription factors	V$SMAD.01	Sma- and Mad-related proteins	Embryonic Structures Kidney Urogenital System	0.96	3	13	8	-	1	0.959	-0.001	0		aatGTCTgccg
Red-Deer	Red-Deer			V$ZF35	Zinc finger protein ZNF35	V$ZNF35.01	Human zinc finger protein ZNF35		0.96	30	42	36	-	1	0.973	0.013	0		gacgggAAGAggg
Red-Deer	Red-Deer			V$RUSH	SWI/SNF related nucleophosphoproteins with a RING finger DNA binding motif	V$SMARCA3.02	SWI/SNF related, matrix associated, actin dependent regulator of chromatin, subfamily a, member 3		0.98	83	93	88	-	1	0.957	-0.023	0		gagaACTTgga
Red-Deer	Red-Deer			V$ZF02	C2H2 zinc finger transcription factors 2	V$ZNF300.01	KRAB-containing zinc finger protein 300	Blood Cells Immune System Leukocytes Lymphocytes Thymus Gland	0.99	89	111	100	-	1	0.97	-0.02	0		ttttgcaCCCCaatccgtgagaa
Red-Deer	Red-Deer			V$ZF02	C2H2 zinc finger transcription factors 2	V$ZKSCAN3.01	Zinc finger with KRAB and SCAN domains 3	Blood Cells Immune System Leukocytes Lymphocytes Thymus Gland	1	135	157	146	-	1	0.967	-0.033	0		ttgtgCCCCctcccgggaggagg
Red-Deer	Red-Deer			V$PLAG	Pleomorphic adenoma gene	V$PLAG1.02	Pleomorphic adenoma gene 1	Brain Central Nervous System Digestive System Embryonic Structures Endocrine System Nervous System Neurons	0.97	146	168	157	+	1	1	0.03	0		gaGGGGgcacaaggctcagcgaa
Red-Deer	Red-Deer			V$MOKF	Mouse Krueppel like factor	V$MOK2.02	Ribonucleoprotein associated zinc finger protein MOK-2 (human)		0.98	152	172	162	-	1	0.991	0.011	0		tttattcgctgagCCTTgtgc
Red-Deer	Red-Deer			V$FKHD	Fork head domain factors	V$FOXP1_ES.01	Alternative splicing variant of FOXP1, activated in ESCs	Blood Cells Breast Central Nervous System Digestive System Ear Endocrine System Eye Immune System Islets of Langerhans Leukocytes Liver Lymphocytes Muscle, Skeletal Muscles Nervous System Ovary Pancreas Prostate Spinal Cord Testis Thymus Gland Thyroid Gland Urogenital System	1	164	180	172	+	1	0.981	-0.019	0		gcgaataAACAgcgttc
Red-Deer	Red-Deer			V$RBP2	Retinoblastoma-binding proteins with demethylase activity	V$PLU1_JARID1B.01	Jumonji, AT rich interactive domain 1B		0.96	197	205	201	-	1	0.975	0.015	0		GCACagagc
Red-Deer	Red-Deer			V$ZF08	C2H2 zinc finger transcription factors 8	V$ZNF354C.01	KRAB-zinc finger protein synten (KID3)		0.97	225	235	230	+	1	0.981	0.011	0		tgggtCCACgt
Red-Deer	Red-Deer			V$HIFF	Hypoxia inducible factor, bHLH/PAS protein family	V$HRE.02	Hypoxia-response elements	Brain Cardiovascular System Central Nervous System Endocrine System Nervous System Pineal Gland	0.97	226	242	234	-	1	0.951	-0.019	0		aatggaaaCGTGgaccc
Red-Deer	Red-Deer			V$ZFHX	Two-handed zinc finger homeodomain transcription factors	V$AREB6.04	AREB6 (Atp1a1 regulatory element binding factor 6)	Embryonic Structures	0.98	229	241	235	+	1	0.966	-0.014	0		tccacGTTTccat
Red-Deer	Red-Deer			V$CLOX	CLOX and CLOX homology (CDP) factors	V$CDP.02	Transcriptional repressor CDP		0.94	231	249	240	-	1	0.95	0.01	0		ggggtcCAATggaaacgtg
Red-Deer	Red-Deer			V$PLAG	Pleomorphic adenoma gene	V$PLAG1.02	Pleomorphic adenoma gene 1	Brain Central Nervous System Digestive System Embryonic Structures Endocrine System Nervous System Neurons	0.97	230	252	241	-	1	0.967	-0.003	0		gcGGGGgtccaatggaaacgtgg
Red-Deer	Red-Deer			V$PCBE	PREB core-binding element	V$PREB.01	Prolactin regulatory element-binding protein	Endocrine System	0.86	256	270	263	+	1	0.96	0.1	0		cctgaTCAGacttcg
Red-Deer	Red-Deer			V$E2FF	E2F-myc activator/cell cycle regulator	V$E2F4_DP1.01	E2F-4/DP-1 heterodimeric complex	ubiquitous	0.84	264	280	272	-	1	0.972	0.132	0		gggttgCGCGcgaagtc
Red-Deer	Red-Deer			V$ZF5F	ZF5 POZ domain zinc finger	V$ZF5.01	Zinc finger / POZ domain transcription factor		0.95	265	279	272	-	1	0.958	0.008	0		ggttgcGCGCgaagt
Red-Deer	Red-Deer			V$E2FF	E2F-myc activator/cell cycle regulator	V$E2F4_DP1.01	E2F-4/DP-1 heterodimeric complex	ubiquitous	0.84	265	281	273	+	1	0.977	0.137	1	part of model match of E2FF_SP1F_01	acttcgCGCGcaaccca
Red-Deer	Red-Deer			V$NKXH	NKX homeodomain factors	V$TTF1.01	Thyroid transcription factor-1 (TTF1) binding site	Bone and Bones Cardiovascular System Central Nervous System Connective Tissue Digestive System Embryonic Structures Endocrine System Heart Islets of Langerhans Lung Muscles Myocardium Nervous System Pancreas Prostate Respiratory System Skeleton Spinal Cord Thyroid Gland Urogenital System	0.99	275	293	284	+	1	0.961	-0.029	0		caaccCAAGggaggggagg
Red-Deer	Red-Deer			V$MAZF	Myc associated zinc fingers	V$MAZ.01	Myc associated zinc finger protein (MAZ)	Blood Cells Immune System Leukocytes	0.9	281	293	287	+	1	0.973	0.073	0		aaggGAGGggagg
Red-Deer	Red-Deer			V$KLFS	Krueppel like transcription factors	V$KKLF.01	Kidney-enriched kruppel-like factor, KLF15	Blood Cells Bone Marrow Cells Digestive System Embryonic Structures Erythrocytes Hematopoietic System Liver	0.91	282	298	290	+	1	0.955	0.045	1	part of model match of KLFS_SP1F_03	agggaGGGGaggtgtag
Red-Deer	Red-Deer			V$MZF1	Myeloid zinc finger 1 factors	V$MZF1.01	Myeloid zinc finger protein MZF1	Blood Cells Bone Marrow Cells Hematopoietic System Immune System Leukocytes Myeloid Cells	0.99	285	295	290	+	1	0.992	0.002	0		gaGGGGaggtg
Red-Deer	Red-Deer			V$PURA	Pur-alpha binds both single-stranded and douple-stranded DNA in a sequence-specific manner	V$PURALPHA.01	Purine-rich element binding protein A	Brain Central Nervous System Muscle, Smooth Muscles Nervous System Neuroglia Neurons	0.97	284	296	290	+	1	0.954	-0.016	0		ggAGGGgaggtgt
Red-Deer	Red-Deer			V$BRAC	Brachyury gene, mesoderm developmental factor	V$TBX20.01	T-box transcription factor TBX20	Blood Cells Bone and Bones Brain Breast Cardiovascular System Central Nervous System Ear Embryonic Structures Endocrine System Heart Immune System Leukocytes Lymphocytes Muscles Myocardium Nervous System Pituitary Gland Thyroid Gland	1	282	304	293	+	1	1	0	0		agggaggggAGGTgtaggaacgt
Red-Deer	Red-Deer			V$CSEN	Calsenilin, presenilin binding protein, EF hand transcription factor	V$DREAM.01	Downstream regulatory element-antagonist modulator, Ca2+-binding protein of the neuronal calcium sensors family that binds DRE (downstream regulatory element) sites as a tetramer	Brain Cardiovascular System Central Nervous System Germ Cells Heart Muscles Myocardium Nervous System Neurons Urogenital System	0.95	308	318	313	+	1	0.953	0.003	0		agGTCAcgggt
Red-Deer	Red-Deer			V$GATA	GATA binding factors	V$GATA1.02	GATA-binding factor 1	Blood Cells Bone Marrow Cells Bone and Bones Cardiovascular System Connective Tissue Embryonic Structures Erythrocytes Heart Hematopoietic System Immune System Leukocytes Lymphocytes Muscles Myocardium Skeleton	1	314	326	320	-	1	0.99	-0.01	0		gaacGATTacccg
Red-Deer	Red-Deer			V$SIX3	Sine oculis homeobox homolog 3	V$SIX3.03	SIX3 / SIXdomain (SD) and Homeodomain (HD) transcription factor	Brain Central Nervous System Embryonic Structures Endocrine System Eye Nervous System Pituitary Gland	1	311	331	321	+	1	0.98	-0.02	0		tcacgggTAATcgttcccatc
Red-Deer	Red-Deer			V$IKRS	Ikaros zinc finger family	V$IK2.01	Ikaros 2, potential regulator of lymphocyte differentiation	Antibody-Producing Cells Blood Cells Bone Marrow Cells Hematopoietic System Immune System Leukocytes Lymphocytes Thymus Gland	0.98	320	332	326	-	1	0.967	-0.013	0		tgatGGGAacgat
Red-Deer	Red-Deer			V$AP2F	Activator protein 2	V$TCFAP2A.02	Transcription factor AP-2, alpha	ubiquitous	0.94	332	346	339	+	1	0.989	0.049	0		aagcCCTGgggctct
Red-Deer	Red-Deer			V$IKRS	Ikaros zinc finger family	V$IK2.01	Ikaros 2, potential regulator of lymphocyte differentiation	Antibody-Producing Cells Blood Cells Bone Marrow Cells Hematopoietic System Immune System Leukocytes Lymphocytes Thymus Gland	0.98	343	355	349	+	1	0.973	-0.007	0		ctctGGGAagttt
Red-Deer	Red-Deer			V$CHRF	Cell cycle regulators: Cell cycle homology element	V$CHR.01	Cell cycle gene homology region (CDE/CHR tandem elements regulate cell cycle dependent repression)		0.92	350	362	356	+	1	0.955	0.035	0		aagtTTGAagtgc
Red-Deer	Red-Deer			V$ETSF	Human and murine ETS1 factors	V$SPI1.02	SPI-1 proto-oncogene; hematopoietic transcription factor PU.1	Antibody-Producing Cells Blood Cells Bone Marrow Cells Breast Central Nervous System Endocrine System Germ Cells Hematopoietic System Immune System Leukocytes Lymphocytes Monocytes Myeloid Cells Nervous System Phagocytes Prostate Respiratory System Spinal Cord Testis Urogenital System	0.96	393	413	403	+	1	0.965	0.005	0		cctcgacgGGAAgtgcttgag
Red-Deer	Red-Deer			V$PLAG	Pleomorphic adenoma gene	V$PLAG1.02	Pleomorphic adenoma gene 1	Brain Central Nervous System Digestive System Embryonic Structures Endocrine System Nervous System Neurons	0.97	400	422	411	-	1	1	0.03	0		caGGGGgagctcaagcacttccc
Red-Deer	Red-Deer			V$MZF1	Myeloid zinc finger 1 factors	V$MZF1.02	Myeloid zinc finger protein MZF1	Blood Cells Bone Marrow Cells Hematopoietic System Immune System Leukocytes Myeloid Cells	0.99	411	421	416	-	1	0.986	-0.004	0		agGGGGagctc
Red-Deer	Red-Deer			V$ZF02	C2H2 zinc finger transcription factors 2	V$ZNF300.01	KRAB-containing zinc finger protein 300	Blood Cells Immune System Leukocytes Lymphocytes Thymus Gland	0.99	409	431	420	+	1	0.951	-0.039	0		ttgagctCCCCctgtggccttcg
Red-Deer	Red-Deer			V$AP2F	Activator protein 2	V$TCFAP2A.02	Transcription factor AP-2, alpha	ubiquitous	0.94	415	429	422	+	1	0.964	0.024	1	part of model match of AP2F_KLFS_01	tcccCCTGtggcctt
Red-Deer	Red-Deer			V$HEAT	Heat shock factors	V$HSF2.02	Heat shock factor 2	ubiquitous	0.95	430	454	442	-	1	0.991	0.041	0		gtaggtgctttaAGAAtgatcgccg
Red-Deer	Red-Deer			V$KLFS	Krueppel like transcription factors	V$KKLF.01	Kidney-enriched kruppel-like factor, KLF15	Blood Cells Bone Marrow Cells Digestive System Embryonic Structures Erythrocytes Hematopoietic System Liver	0.91	448	464	456	-	1	0.989	0.079	1	part of model match of KLFS_SP1F_03	ggggaGGGGagtaggtg
Red-Deer	Red-Deer			V$MZF1	Myeloid zinc finger 1 factors	V$MZF1.01	Myeloid zinc finger protein MZF1	Blood Cells Bone Marrow Cells Hematopoietic System Immune System Leukocytes Myeloid Cells	0.99	451	461	456	-	1	0.992	0.002	0		gaGGGGagtag
Red-Deer	Red-Deer			V$MAZF	Myc associated zinc fingers	V$MAZ.01	Myc associated zinc finger protein (MAZ)	Blood Cells Immune System Leukocytes	0.9	453	465	459	-	1	1	0.1	0		tgggGAGGggagt
Red-Deer	Red-Deer			V$MZF1	Myeloid zinc finger 1 factors	V$MZF1.02	Myeloid zinc finger protein MZF1	Blood Cells Bone Marrow Cells Hematopoietic System Immune System Leukocytes Myeloid Cells	0.99	456	466	461	-	1	0.986	-0.004	0		ttGGGGagggg
Red-Deer	Red-Deer			V$ZF07	C2H2 zinc finger transcription factors 7	V$ZNF263.01	Zinc finger protein 263, ZKSCAN12 (zinc finger protein with KRAB and SCAN domains 12)		0.92	454	468	461	+	1	0.954	0.034	0		ctcccCTCCccaacc
Red-Deer	Red-Deer			V$ZF02	C2H2 zinc finger transcription factors 2	V$ZBTB7.03	Zinc finger and BTB domain containing 7A, pokemon	Blood Cells Immune System Leukocytes Lymphocytes Thymus Gland	0.88	451	473	462	+	1	0.971	0.091	0		ctactCCCCtccccaaccggcag
Red-Deer	Red-Deer			V$ZF02	C2H2 zinc finger transcription factors 2	V$ZNF300.01	KRAB-containing zinc finger protein 300	Blood Cells Immune System Leukocytes Lymphocytes Thymus Gland	0.99	454	476	465	+	1	0.97	-0.02	0		ctcccctCCCCaaccggcagagg
Red-Deer	Red-Deer			V$ZF02	C2H2 zinc finger transcription factors 2	V$ZKSCAN3.01	Zinc finger with KRAB and SCAN domains 3	Blood Cells Immune System Leukocytes Lymphocytes Thymus Gland	1	456	478	467	+	1	0.953	-0.047	0		cccctCCCCaaccggcagagggc
Red-Deer	Red-Deer			V$MYBL	Cellular and viral myb-like transcriptional regulators	V$CMYB.02	c-Myb, important in hematopoesis, cellular equivalent to avian myoblastosis virus oncogene v-myb	Blood Cells Bone Marrow Cells Hematopoietic System Immune System Leukocytes Lymphocytes	0.96	461	475	468	+	0.99	0.964	0.004	0		cccCAACcggcagag
Red-Deer	Red-Deer			V$MIZ1	Myc-interacting Zn finger protein 1	V$MIZ1.01	Myc-interacting Zn finger protein 1, zinc finger and BTB domain containing 17 (ZBTB17)		0.96	471	481	476	-	1	0.956	-0.004	0		ggcgcCCTCtg
Red-Deer	Red-Deer			V$SIX3	Sine oculis homeobox homolog 3	V$SIX3.03	SIX3 / SIXdomain (SD) and Homeodomain (HD) transcription factor	Brain Central Nervous System Embryonic Structures Endocrine System Eye Nervous System Pituitary Gland	1	487	507	497	-	1	0.98	-0.02	0		aaacctgTAATatcgaataca
Red-Deer	Red-Deer			V$OCT1	Octamer binding protein	V$OCT1.02	Octamer-binding factor 1	Antibody-Producing Cells Blood Cells Immune System Kidney Leukocytes Lymphocytes Urogenital System	0.85	512	526	519	-	1	0.953	0.103	0		gagATGCaaaagagg
Red-Deer	Red-Deer			V$BRN5	Brn-5 POU domain factors	V$BRN5.04	POU class 6 homeobox 1 (POU6F1)	Brain Central Nervous System Nervous System	0.83	516	538	527	+	1	0.955	0.125	0		ttttgcatctcATTAgctaaatt
Red-Deer	Red-Deer			V$HBOX	Homeobox transcription factors	V$GSH2.01	Homeodomain transcription factor Gsh-2	Brain Cardiovascular System Central Nervous System Digestive System Ear Embryonic Structures Eye Muscle, Smooth Muscles Nervous System Neurons Spinal Cord	0.95	518	536	527	-	1	0.969	0.019	0		tttagcTAATgagatgcaa
Red-Deer	Red-Deer			V$SIX3	Sine oculis homeobox homolog 3	V$SIX3.03	SIX3 / SIXdomain (SD) and Homeodomain (HD) transcription factor	Brain Central Nervous System Embryonic Structures Endocrine System Eye Nervous System Pituitary Gland	1	517	537	527	-	1	0.976	-0.024	0		atttagcTAATgagatgcaaa
Red-Deer	Red-Deer			V$CIZF	CAS interating zinc finger protein	V$NMP4.01	NMP4 (nuclear matrix protein 4) / CIZ (Cas-interacting zinc finger protein)		0.97	533	543	538	-	1	0.955	-0.015	0		tgAAAAattta
Red-Deer	Red-Deer			V$CIZF	CAS interating zinc finger protein	V$NMP4.01	NMP4 (nuclear matrix protein 4) / CIZ (Cas-interacting zinc finger protein)		0.97	551	561	556	-	1	0.96	-0.01	0		gaAAAAagacg
Red-Deer	Red-Deer			V$SORY	SOX/SRY-sex/testis determinig and related HMG box factors	V$HBP1.01	HMG box-containing protein 1	Bone and Bones Cartilage Connective Tissue Digestive System Ear Embryonic Structures Endocrine System Islets of Langerhans Nervous System Neuroglia Pancreas Skeleton Testis Thyroid Gland Urogenital System	0.86	548	572	560	-	1	1	0.14	0		attgaatgAATGaaaaaagacggga
Red-Deer	Red-Deer			V$SORY	SOX/SRY-sex/testis determinig and related HMG box factors	V$HBP1.02	HMG box-containing protein 1	Bone and Bones Cartilage Connective Tissue Digestive System Ear Embryonic Structures Endocrine System Islets of Langerhans Nervous System Neuroglia Pancreas Skeleton Testis Thyroid Gland Urogenital System	0.83	551	575	563	-	1	0.997	0.167	0		tttattgAATGaatgaaaaaagacg
Red-Deer	Red-Deer			V$CDXF	Vertebrate caudal related homeodomain protein	V$CDX2.03	Caudal type homeobox transcription factor 2	Blastomeres Digestive System Embryonic Structures	0.91	564	582	573	-	1	0.989	0.079	0		ataaatatTTATtgaatga
Red-Deer	Red-Deer			V$FKHD	Fork head domain factors	V$HNF3.01	Hepatocyte nuclear factor 3 (alpha, beta) (FOXA1, FOXA2)	Blood Cells Breast Central Nervous System Digestive System Ear Endocrine System Eye Immune System Islets of Langerhans Leukocytes Liver Lymphocytes Muscle, Skeletal Muscles Nervous System Ovary Pancreas Prostate Spinal Cord Testis Thymus Gland Thyroid Gland Urogenital System	0.98	566	582	574	+	0.971	0.957	-0.023	0		attcaatAAATatttat
Red-Deer	Red-Deer			V$FKHD	Fork head domain factors	V$HNF3.01	Hepatocyte nuclear factor 3 (alpha, beta) (FOXA1, FOXA2)	Blood Cells Breast Central Nervous System Digestive System Ear Endocrine System Eye Immune System Islets of Langerhans Leukocytes Liver Lymphocytes Muscle, Skeletal Muscles Nervous System Ovary Pancreas Prostate Spinal Cord Testis Thymus Gland Thyroid Gland Urogenital System	0.98	571	587	579	-	0.971	0.957	-0.023	0		caataatAAATatttat
Red-Deer	Red-Deer			V$SATB	Special AT-rich sequence binding protein	V$SATB1.01	Special AT-rich sequence-binding protein 1, predominantly expressed in thymocytes, binds to matrix attachment regions (MARs)	Blood Cells Brain Central Nervous System Embryonic Structures Immune System Leukocytes Lymphocytes Nervous System Neurons Thymus Gland	0.94	572	586	579	-	1	0.964	0.024	0		aatAATAaatattta
Red-Deer	Red-Deer			V$SAL1	Spalt-like transcription factor 1	V$SALL1.01	Spalt-like transcription factor 1	Ear Embryonic Structures Kidney Urogenital System	0.96	575	587	581	-	1	0.958	-0.002	0		caATAAtaaatat
Red-Deer	Red-Deer			V$SIX3	Sine oculis homeobox homolog 3	V$SIX3.03	SIX3 / SIXdomain (SD) and Homeodomain (HD) transcription factor	Brain Central Nervous System Embryonic Structures Endocrine System Eye Nervous System Pituitary Gland	1	571	591	581	-	1	0.955	-0.045	0		agttcaaTAATaaatatttat
Red-Deer	Red-Deer			V$RU49	Zinc finger transcription factor RU49, zinc finger proliferation 1 - Zipro1	V$RU49.01	Zinc finger transcription factor RU49 (zinc finger proliferation 1 - Zipro 1). RU49 exhibits a strong preference for binding to tandem repeats of the minimal RU49 consensus binding site.		0.98	605	611	608	+	1	0.983	0.003	0		cAGTAct
Red-Deer	Red-Deer			V$RU49	Zinc finger transcription factor RU49, zinc finger proliferation 1 - Zipro1	V$RU49.01	Zinc finger transcription factor RU49 (zinc finger proliferation 1 - Zipro 1). RU49 exhibits a strong preference for binding to tandem repeats of the minimal RU49 consensus binding site.		0.98	606	612	609	-	1	0.983	0.003	0		cAGTAct
Red-Deer	Red-Deer			V$RU49	Zinc finger transcription factor RU49, zinc finger proliferation 1 - Zipro1	V$RU49.01	Zinc finger transcription factor RU49 (zinc finger proliferation 1 - Zipro 1). RU49 exhibits a strong preference for binding to tandem repeats of the minimal RU49 consensus binding site.		0.98	618	624	621	-	1	0.994	0.014	0		cAGTAcc
Red-Deer	Red-Deer			V$IKRS	Ikaros zinc finger family	V$IK2.01	Ikaros 2, potential regulator of lymphocyte differentiation	Antibody-Producing Cells Blood Cells Bone Marrow Cells Hematopoietic System Immune System Leukocytes Lymphocytes Thymus Gland	0.98	620	632	626	+	1	0.976	-0.004	0		tactGGGAaacaa
Red-Deer	Red-Deer			V$FKHD	Fork head domain factors	V$HNF3.01	Hepatocyte nuclear factor 3 (alpha, beta) (FOXA1, FOXA2)	Blood Cells Breast Central Nervous System Digestive System Ear Endocrine System Eye Immune System Islets of Langerhans Leukocytes Liver Lymphocytes Muscle, Skeletal Muscles Nervous System Ovary Pancreas Prostate Spinal Cord Testis Thymus Gland Thyroid Gland Urogenital System	0.98	620	636	628	+	1	0.967	-0.013	0		tactgggAAACaacaat
Red-Deer	Red-Deer			V$ZFHX	Two-handed zinc finger homeodomain transcription factors	V$AREB6.04	AREB6 (Atp1a1 regulatory element binding factor 6)	Embryonic Structures	0.98	623	635	629	-	1	0.966	-0.014	0		ttgttGTTTccca
Red-Deer	Red-Deer			V$BPTF	Bromodomain and PHD domain transcription factors	V$FAC1.01	Fetal Alz-50 clone 1 (FAC1)	Brain Central Nervous System Nervous System	0.96	626	636	631	+	1	0.963	0.003	0		gaaacAACAat
Red-Deer	Red-Deer			V$CABL	C-abl DNA binding sites	V$CABL.01	Multifunctional c-Abl src type tyrosine kinase	Blood Cells Bone Marrow Cells Erythrocytes Hematopoietic System Immune System	0.97	626	636	631	+	1	0.972	0.002	0		gaAACAacaat
Red-Deer	Red-Deer			V$FKHD	Fork head domain factors	V$FOXP1.02	Sites bound by FOXP1 and an alternative splicing variant FOXP1_ES, activated in ESCs	Blood Cells Breast Central Nervous System Digestive System Ear Endocrine System Eye Immune System Islets of Langerhans Leukocytes Liver Lymphocytes Muscle, Skeletal Muscles Nervous System Ovary Pancreas Prostate Spinal Cord Testis Thymus Gland Thyroid Gland Urogenital System	0.96	624	640	632	+	1	1	0.04	0		gggaaacAACAatcaat
Red-Deer	Red-Deer			V$SORY	SOX/SRY-sex/testis determinig and related HMG box factors	V$SOX5.01	Sox-5	Bone and Bones Cartilage Connective Tissue Digestive System Ear Embryonic Structures Endocrine System Islets of Langerhans Nervous System Neuroglia Pancreas Skeleton Testis Thyroid Gland Urogenital System	0.87	627	651	639	+	1	0.981	0.111	0		aaacaaCAATcaataagattgcaga
Red-Deer	Red-Deer			V$GATA	GATA binding factors	V$GATA1.02	GATA-binding factor 1	Blood Cells Bone Marrow Cells Bone and Bones Cardiovascular System Connective Tissue Embryonic Structures Erythrocytes Heart Hematopoietic System Immune System Leukocytes Lymphocytes Muscles Myocardium Skeleton	1	639	651	645	+	1	0.952	-0.048	0		ataaGATTgcaga
Red-Deer	Red-Deer			V$RUSH	SWI/SNF related nucleophosphoproteins with a RING finger DNA binding motif	V$SMARCA3.02	SWI/SNF related, matrix associated, actin dependent regulator of chromatin, subfamily a, member 3		0.98	667	677	672	-	1	0.95	-0.03	0		taagACTTaga
Red-Deer	Red-Deer			V$XBBF	X-box binding factors	V$RFXDC2.01	Regulatory factor X domain containing 2 (RFX7)	Antibody-Producing Cells Blood Cells Endocrine System Immune System Leukocytes Lymphocytes Testis Urogenital System	0.83	676	694	685	-	1	0.978	0.148	0		ttcaatacatagCAACcta
Red-Deer	Red-Deer			V$MOKF	Mouse Krueppel like factor	V$MOK2.02	Ribonucleoprotein associated zinc finger protein MOK-2 (human)		0.98	694	714	704	-	1	0.972	-0.008	0		gaagtgatttgttCCTTgcct
Red-Deer	Red-Deer			V$GFI1	Growth factor independence transcriptional repressor	V$GFI1B.01	Growth factor independence 1 zinc finger protein Gfi-1B	Blood Cells Bone Marrow Cells Ear Granulocytes Hematopoietic System Immune System Leukocytes Lymphocytes Myeloid Cells Phagocytes	0.86	703	717	710	+	1	0.962	0.102	0		acaAATCacttcaga
Red-Deer	Red-Deer			V$NKXH	NKX homeodomain factors	V$NKX25.03	Homeodomain factor Nkx-2.5/Csx	Bone and Bones Cardiovascular System Central Nervous System Connective Tissue Digestive System Embryonic Structures Endocrine System Heart Islets of Langerhans Lung Muscles Myocardium Nervous System Pancreas Prostate Respiratory System Skeleton Spinal Cord Thyroid Gland Urogenital System	0.99	701	719	710	-	1	0.975	-0.015	0		tttctgaAGTGatttgttc
Red-Deer	Red-Deer			V$GATA	GATA binding factors	V$GATA1.01	GATA-binding factor 1	Blood Cells Bone Marrow Cells Bone and Bones Cardiovascular System Connective Tissue Embryonic Structures Erythrocytes Heart Hematopoietic System Immune System Leukocytes Lymphocytes Muscles Myocardium Skeleton	0.96	718	730	724	+	1	0.993	0.033	0		aagtGATAggggt
Red-Deer	Red-Deer			V$ZF02	C2H2 zinc finger transcription factors 2	V$ZNF300.01	KRAB-containing zinc finger protein 300	Blood Cells Immune System Leukocytes Lymphocytes Thymus Gland	0.99	714	736	725	-	1	0.96	-0.03	0		cttcacaCCCCtatcactttctg
Red-Deer	Red-Deer			V$BRAC	Brachyury gene, mesoderm developmental factor	V$EOMES.03	Eomesodermin, TBR-2 (T-box, brain, 2)	Blood Cells Bone and Bones Brain Breast Cardiovascular System Central Nervous System Ear Embryonic Structures Endocrine System Heart Immune System Leukocytes Lymphocytes Muscles Myocardium Nervous System Pituitary Gland Thyroid Gland	0.98	718	740	729	+	1	0.994	0.014	0		aagtgataggggTGTGaagataa
Red-Deer	Red-Deer			V$LHXF	Lim homeodomain factors	V$LMX1B.01	LIM-homeodomain transcription factor	Brain Cardiovascular System Central Nervous System Digestive System Ear Embryonic Structures Endocrine System Eye Heart Islets of Langerhans Kidney Muscles Myocardium Nervous System Neurons Pancreas Pituitary Gland Spinal Cord Testis Urogenital System	0.91	725	747	736	+	1	0.952	0.042	0		aggggtgtgaagaTAATtaagat
Red-Deer	Red-Deer			V$CART	Cart-1 (cartilage homeoprotein 1)	V$S8.01	Binding site for S8 type homeodomains	Adrenal Glands Bone and Bones Brain Cardiovascular System Central Nervous System Connective Tissue Digestive System Embryonic Structures Endocrine System Eye Immune System Islets of Langerhans Myeloid Cells Nervous System Neurons Pancreas Phagocytes Pituitary Gland Skeleton Spinal Cord	0.97	728	748	738	-	1	0.992	0.022	0		catctTAATtatcttcacacc
Red-Deer	Red-Deer			V$DLXF	Distal-less homeodomain transcription factors	V$DLX1.01	DLX-1, -2, and -5 binding sites	Bone and Bones Brain Cartilage Central Nervous System Connective Tissue Digestive System Ear Embryonic Structures Endocrine System Integumentary System Islets of Langerhans Nervous System Neurons Nose Pancreas Respiratory System Skeleton	0.91	729	747	738	+	1	0.994	0.084	0		gtgtgaagatAATTaagat
Red-Deer	Red-Deer			V$GATA	GATA binding factors	V$GATA1.03	GATA-binding factor 1	Blood Cells Bone Marrow Cells Bone and Bones Cardiovascular System Connective Tissue Embryonic Structures Erythrocytes Heart Hematopoietic System Immune System Leukocytes Lymphocytes Muscles Myocardium Skeleton	0.95	732	744	738	+	1	0.954	0.004	0		tgaaGATAattaa
Red-Deer	Red-Deer			V$HOXF	Paralog hox genes 1-8 from the four hox clusters A, B, C, D	V$HOXC8.01	Homeobox C8 / Hox-3alpha	Bone Marrow Cells Bone and Bones Connective Tissue Ear Embryonic Structures Germ Cells Hematopoietic System Immune System Lung Respiratory System Skeleton Thymus Gland Urogenital System	0.85	730	748	739	-	1	0.965	0.115	0		catcttaATTAtcttcaca
Red-Deer	Red-Deer			V$NKXH	NKX homeodomain factors	V$NKX25.02	Homeo domain factor Nkx-2.5/Csx, tinman homolog low affinity sites	Bone and Bones Cardiovascular System Central Nervous System Connective Tissue Digestive System Embryonic Structures Endocrine System Heart Islets of Langerhans Lung Muscles Myocardium Nervous System Pancreas Prostate Respiratory System Skeleton Spinal Cord Thyroid Gland Urogenital System	0.88	730	748	739	-	1	0.971	0.091	0		catctTAATtatcttcaca
Red-Deer	Red-Deer			V$HBOX	Homeobox transcription factors	V$VAX1.01	Ventral anterior homeobox 1	Brain Cardiovascular System Central Nervous System Digestive System Ear Embryonic Structures Eye Muscle, Smooth Muscles Nervous System Neurons Spinal Cord	0.84	731	749	740	-	1	0.954	0.114	0		ccatcttAATTatcttcac
Red-Deer	Red-Deer			V$HOMF	Homeodomain transcription factors	V$BSX.01	Brain specific homeobox	Blood Cells Bone Marrow Cells Bone and Bones Cardiovascular System Cartilage Central Nervous System Connective Tissue Digestive System Ear Embryonic Structures Endocrine System Germ Cells Heart Hematopoietic System Immune System Islets of Langerhans Leukocytes Liver Lymphocytes Nervous System Ovary Pancreas Skeleton Spinal Cord Thyroid Gland Urogenital System	0.95	731	749	740	+	1	0.959	0.009	0		gtgaagatAATTaagatgg
Red-Deer	Red-Deer			V$SIX3	Sine oculis homeobox homolog 3	V$SIX3.03	SIX3 / SIXdomain (SD) and Homeodomain (HD) transcription factor	Brain Central Nervous System Embryonic Structures Endocrine System Eye Nervous System Pituitary Gland	1	730	750	740	-	1	0.952	-0.048	0		accatctTAATtatcttcaca
Red-Deer	Red-Deer			V$HBOX	Homeobox transcription factors	V$VAX1.01	Ventral anterior homeobox 1	Brain Cardiovascular System Central Nervous System Digestive System Ear Embryonic Structures Eye Muscle, Smooth Muscles Nervous System Neurons Spinal Cord	0.84	732	750	741	+	1	0.959	0.119	0		tgaagatAATTaagatggt
Red-Deer	Red-Deer			V$HOMF	Homeodomain transcription factors	V$BSX.01	Brain specific homeobox	Blood Cells Bone Marrow Cells Bone and Bones Cardiovascular System Cartilage Central Nervous System Connective Tissue Digestive System Ear Embryonic Structures Endocrine System Germ Cells Heart Hematopoietic System Immune System Islets of Langerhans Leukocytes Liver Lymphocytes Nervous System Ovary Pancreas Skeleton Spinal Cord Thyroid Gland Urogenital System	0.95	732	750	741	-	1	0.959	0.009	0		accatcttAATTatcttca
Red-Deer	Red-Deer			V$NKX6	NK6 homeobox transcription factors	V$NKX61.01	NK6 homeobox 1	Central Nervous System Digestive System Embryonic Structures Endocrine System Islets of Langerhans Nervous System Neurons Pancreas Spinal Cord	0.91	734	748	741	-	1	0.956	0.046	0		catcTTAAttatctt
Red-Deer	Red-Deer			V$SIX3	Sine oculis homeobox homolog 3	V$SIX3.03	SIX3 / SIXdomain (SD) and Homeodomain (HD) transcription factor	Brain Central Nervous System Embryonic Structures Endocrine System Eye Nervous System Pituitary Gland	1	731	751	741	+	1	0.95	-0.05	0		gtgaagaTAATtaagatggtg
Red-Deer	Red-Deer			V$HOXF	Paralog hox genes 1-8 from the four hox clusters A, B, C, D	V$HOXA3.02	Homeobox A3	Bone Marrow Cells Bone and Bones Connective Tissue Ear Embryonic Structures Germ Cells Hematopoietic System Immune System Lung Respiratory System Skeleton Thymus Gland Urogenital System	0.84	733	751	742	+	1	0.981	0.141	0		gaagataATTAagatggtg
Red-Deer	Red-Deer			V$OCT1	Octamer binding protein	V$OCT1.03	Octamer-binding transcription factor-1, POU class 2 homeobox 1 (POU2F1)	Antibody-Producing Cells Blood Cells Immune System Kidney Leukocytes Lymphocytes Urogenital System	0.85	735	749	742	-	1	0.959	0.109	0		ccatcttaATTAtct
Red-Deer	Red-Deer			V$CART	Cart-1 (cartilage homeoprotein 1)	V$S8.01	Binding site for S8 type homeodomains	Adrenal Glands Bone and Bones Brain Cardiovascular System Central Nervous System Connective Tissue Digestive System Embryonic Structures Endocrine System Eye Immune System Islets of Langerhans Myeloid Cells Nervous System Neurons Pancreas Phagocytes Pituitary Gland Skeleton Spinal Cord	0.97	733	753	743	+	1	0.997	0.027	0		gaagaTAATtaagatggtgta
Red-Deer	Red-Deer			V$DLXF	Distal-less homeodomain transcription factors	V$DLX1.01	DLX-1, -2, and -5 binding sites	Bone and Bones Brain Cartilage Central Nervous System Connective Tissue Digestive System Ear Embryonic Structures Endocrine System Integumentary System Islets of Langerhans Nervous System Neurons Nose Pancreas Respiratory System Skeleton	0.91	734	752	743	-	1	0.976	0.066	0		acaccatcttAATTatctt
Red-Deer	Red-Deer			V$YY1F	Activator/repressor binding to transcription initiation site	V$YY2.01	Transcription factor yin yang 2	Embryonic Structures	0.96	733	755	744	-	1	0.961	0.001	0		attacaCCATcttaattatcttc
Red-Deer	Red-Deer			V$HOMF	Homeodomain transcription factors	V$HHEX.01	Hematopoietically expressed homeobox, proline-rich homeodomain protein	Blood Cells Bone Marrow Cells Bone and Bones Cardiovascular System Cartilage Central Nervous System Connective Tissue Digestive System Ear Embryonic Structures Endocrine System Germ Cells Heart Hematopoietic System Immune System Islets of Langerhans Leukocytes Liver Lymphocytes Nervous System Ovary Pancreas Skeleton Spinal Cord Thyroid Gland Urogenital System	0.95	736	754	745	-	1	0.95	0	0		ttacaccatctTAATtatc
Red-Deer	Red-Deer			V$SIX3	Sine oculis homeobox homolog 3	V$SIX3.03	SIX3 / SIXdomain (SD) and Homeodomain (HD) transcription factor	Brain Central Nervous System Embryonic Structures Endocrine System Eye Nervous System Pituitary Gland	1	745	765	755	+	1	0.964	-0.036	0		gatggtgTAATacagcgcata
Red-Deer	Red-Deer			V$GATA	GATA binding factors	V$GATA1.06	Complex of Lmo2 bound to Tal-1, E2A proteins, and GATA-1, half-site 2	Blood Cells Bone Marrow Cells Bone and Bones Cardiovascular System Connective Tissue Embryonic Structures Erythrocytes Heart Hematopoietic System Immune System Leukocytes Lymphocytes Muscles Myocardium Skeleton	0.96	777	789	783	+	1	0.991	0.031	0		ggtaGATAgggac
Red-Deer	Red-Deer			V$SIX3	Sine oculis homeobox homolog 3	V$SIX3.03	SIX3 / SIXdomain (SD) and Homeodomain (HD) transcription factor	Brain Central Nervous System Embryonic Structures Endocrine System Eye Nervous System Pituitary Gland	1	780	800	790	-	1	0.983	-0.017	0		ctatccaTAATgtccctatct
Red-Deer	Red-Deer			V$TALE	TALE homeodomain class recognizing TG motifs	V$TGIF.01	TG-interacting factor belonging to TALE class of homeodomain factors	Bone Marrow Cells Brain Central Nervous System Embryonic Structures Hematopoietic System Myeloid Cells Nervous System Neurons	1	810	826	818	-	1	0.998	-0.002	0		actaaaatGTCAgcttt
Red-Deer	Red-Deer			V$GATA	GATA binding factors	V$GATA1.03	GATA-binding factor 1	Blood Cells Bone Marrow Cells Bone and Bones Cardiovascular System Connective Tissue Embryonic Structures Erythrocytes Heart Hematopoietic System Immune System Leukocytes Lymphocytes Muscles Myocardium Skeleton	0.95	824	836	830	+	1	0.956	0.006	0		agttGATAagtaa
Red-Deer	Red-Deer			V$RUSH	SWI/SNF related nucleophosphoproteins with a RING finger DNA binding motif	V$SMARCA3.02	SWI/SNF related, matrix associated, actin dependent regulator of chromatin, subfamily a, member 3		0.98	828	838	833	-	1	0.986	0.006	0		ttttACTTatc
Red-Deer	Red-Deer			V$CIZF	CAS interating zinc finger protein	V$NMP4.01	NMP4 (nuclear matrix protein 4) / CIZ (Cas-interacting zinc finger protein)		0.97	833	843	838	+	1	0.954	-0.016	0		gtAAAAactat
Red-Deer	Red-Deer			V$STAT	Signal transducer and activator of transcription	V$STAT3.02	Signal transducer and activator of transcription 3	Blood Cells Bone Marrow Cells Breast Hematopoietic System Immune System Leukocytes Lymphocytes Myeloid Cells Phagocytes	0.94	862	880	871	+	1	0.971	0.031	1	part of model match of NBRE_STAT_01	agtgTTCCaggcagagaat
Red-Deer	Red-Deer			V$TCFF	TCF11 transcription factor	V$TCF11.01	TCF11/LCR-F1/Nrf1 homodimers		1	877	883	880	-	1	0.999	-0.001	0		GTCAttc
Red-Deer	Red-Deer			V$TALE	TALE homeodomain class recognizing TG motifs	V$TGIF.01	TG-interacting factor belonging to TALE class of homeodomain factors	Bone Marrow Cells Brain Central Nervous System Embryonic Structures Hematopoietic System Myeloid Cells Nervous System Neurons	1	875	891	883	-	1	0.998	-0.002	0		ttgcacttGTCAttctc
Red-Deer	Red-Deer			V$RUSH	SWI/SNF related nucleophosphoproteins with a RING finger DNA binding motif	V$SMARCA3.02	SWI/SNF related, matrix associated, actin dependent regulator of chromatin, subfamily a, member 3		0.98	881	891	886	-	1	0.993	0.013	0		ttgcACTTgtc
Red-Deer	Red-Deer			V$ETSF	Human and murine ETS1 factors	V$ETV1.02	Ets variant 1	Antibody-Producing Cells Blood Cells Bone Marrow Cells Breast Central Nervous System Endocrine System Germ Cells Hematopoietic System Immune System Leukocytes Lymphocytes Monocytes Myeloid Cells Nervous System Phagocytes Prostate Respiratory System Spinal Cord Testis Urogenital System	0.96	891	911	901	-	1	0.954	-0.006	1	part of model match of ETSF_KLFS_01	tggtgaaaGGAAgaaagcctt
Red-Deer	Red-Deer			V$RUSH	SWI/SNF related nucleophosphoproteins with a RING finger DNA binding motif	V$SMARCA3.01	SWI/SNF related, matrix associated, actin dependent regulator of chromatin, subfamily a, member 3		0.96	907	917	912	+	1	0.999	0.039	0		caCCATatatg
Red-Deer	Red-Deer			V$YY1F	Activator/repressor binding to transcription initiation site	V$YY1.02	Yin and Yang 1 repressor sites	Embryonic Structures	0.94	903	925	914	+	1	0.953	0.013	0		ctttcaCCATatatgaaacaatg
Red-Deer	Red-Deer			V$ZFHX	Two-handed zinc finger homeodomain transcription factors	V$AREB6.04	AREB6 (Atp1a1 regulatory element binding factor 6)	Embryonic Structures	0.98	914	926	920	-	1	0.975	-0.005	0		ccattGTTTcata
Red-Deer	Red-Deer			V$SORY	SOX/SRY-sex/testis determinig and related HMG box factors	V$SOX5.01	Sox-5	Bone and Bones Cartilage Connective Tissue Digestive System Ear Embryonic Structures Endocrine System Islets of Langerhans Nervous System Neuroglia Pancreas Skeleton Testis Thyroid Gland Urogenital System	0.87	915	939	927	+	1	0.989	0.119	0		atgaaaCAATggcagaagtcttcca
Red-Deer	Red-Deer			V$RUSH	SWI/SNF related nucleophosphoproteins with a RING finger DNA binding motif	V$SMARCA3.02	SWI/SNF related, matrix associated, actin dependent regulator of chromatin, subfamily a, member 3		0.98	927	937	932	-	1	0.973	-0.007	0		gaagACTTctg
Red-Deer	Red-Deer			V$YY1F	Activator/repressor binding to transcription initiation site	V$YY1.02	Yin and Yang 1 repressor sites	Embryonic Structures	0.94	929	951	940	-	1	0.991	0.051	0		tggaaaCCATtttggaagacttc
Red-Deer	Red-Deer			V$NFAT	Nuclear factor of activated T-cells	V$NFAT.01	Nuclear factor of activated T-cells	Blood Cells Cardiovascular System Heart Immune System Leukocytes Lymphocytes Myeloid Cells	0.95	937	955	946	-	1	0.95	0	0		ttggtGGAAaccattttgg
Red-Deer	Red-Deer			V$ZFHX	Two-handed zinc finger homeodomain transcription factors	V$AREB6.04	AREB6 (Atp1a1 regulatory element binding factor 6)	Embryonic Structures	0.98	940	952	946	+	1	0.963	-0.017	0		aaatgGTTTccac
Red-Deer	Red-Deer			V$MYBL	Cellular and viral myb-like transcriptional regulators	V$VMYB.02	v-Myb	Blood Cells Bone Marrow Cells Hematopoietic System Immune System Leukocytes Lymphocytes	0.9	955	969	962	-	1	0.99	0.09	0		ccgtAACGgccgaat
Red-Deer	Red-Deer			V$ETSF	Human and murine ETS1 factors	V$SPI1.02	SPI-1 proto-oncogene; hematopoietic transcription factor PU.1	Antibody-Producing Cells Blood Cells Bone Marrow Cells Breast Central Nervous System Endocrine System Germ Cells Hematopoietic System Immune System Leukocytes Lymphocytes Monocytes Myeloid Cells Nervous System Phagocytes Prostate Respiratory System Spinal Cord Testis Urogenital System	0.96	977	997	987	-	1	0.993	0.033	0		tggattggGGAAgttcgacaa
Red-Deer	Red-Deer			V$MZF1	Myeloid zinc finger 1 factors	V$MZF1.02	Myeloid zinc finger protein MZF1	Blood Cells Bone Marrow Cells Hematopoietic System Immune System Leukocytes Myeloid Cells	0.99	983	993	988	-	1	0.995	0.005	0		ttGGGGaagtt
Red-Deer	Red-Deer			V$ZFHX	Two-handed zinc finger homeodomain transcription factors	V$AREB6.04	AREB6 (Atp1a1 regulatory element binding factor 6)	Embryonic Structures	0.98	993	1005	999	-	1	0.959	-0.021	0		tgaccGTTTggat
Red-Deer	Red-Deer			V$MYBL	Cellular and viral myb-like transcriptional regulators	V$VMYB.05	v-Myb, variant of AMV v-myb	Blood Cells Bone Marrow Cells Hematopoietic System Immune System Leukocytes Lymphocytes	0.9	994	1008	1001	+	1	0.955	0.055	0		tccaAACGgtcacta
Red-Deer	Red-Deer			V$ZF08	C2H2 zinc finger transcription factors 8	V$ZNF354C.01	KRAB-zinc finger protein synten (KID3)		0.97	1007	1017	1012	+	1	0.965	-0.005	0		tagctCCACta
Red-Deer	Red-Deer			V$YY1F	Activator/repressor binding to transcription initiation site	V$YY1.02	Yin and Yang 1 repressor sites	Embryonic Structures	0.94	1010	1032	1021	-	1	0.975	0.035	0		ttctcgCCATattggtagtggag
Red-Deer	Red-Deer			V$MZF1	Myeloid zinc finger 1 factors	V$MZF1.01	Myeloid zinc finger protein MZF1	Blood Cells Bone Marrow Cells Hematopoietic System Immune System Leukocytes Myeloid Cells	0.99	1038	1048	1043	-	1	0.992	0.002	0		gcGGGGaaaat
Red-Deer	Red-Deer			V$SPZ1	Testis-specific bHLH-Zip transcription factors	V$SPZ1.01	Spermatogenic Zip 1 transcription factor		0.94	1046	1056	1051	-	1	0.968	0.028	0		aGGAGggtgcg
Red-Deer	Red-Deer			V$PURA	Pur-alpha binds both single-stranded and douple-stranded DNA in a sequence-specific manner	V$PURALPHA.01	Purine-rich element binding protein A	Brain Central Nervous System Muscle, Smooth Muscles Nervous System Neuroglia Neurons	0.97	1071	1083	1077	-	1	0.977	0.007	0		ggAGGCgaaggga
Red-Deer	Red-Deer			V$AP2F	Activator protein 2	V$TCFAP2A.02	Transcription factor AP-2, alpha	ubiquitous	0.94	1082	1096	1089	-	1	0.963	0.023	1	part of model match of IKRS_AP2F_01	ttccCCTGcgggcgg
Red-Deer	Red-Deer			V$MZF1	Myeloid zinc finger 1 factors	V$MZF1.02	Myeloid zinc finger protein MZF1	Blood Cells Bone Marrow Cells Hematopoietic System Immune System Leukocytes Myeloid Cells	0.99	1089	1099	1094	+	1	0.988	-0.002	0		caGGGGaattg
Red-Deer	Red-Deer			V$ETSF	Human and murine ETS1 factors	V$SPI1.02	SPI-1 proto-oncogene; hematopoietic transcription factor PU.1	Antibody-Producing Cells Blood Cells Bone Marrow Cells Breast Central Nervous System Endocrine System Germ Cells Hematopoietic System Immune System Leukocytes Lymphocytes Monocytes Myeloid Cells Nervous System Phagocytes Prostate Respiratory System Spinal Cord Testis Urogenital System	0.96	1085	1105	1095	+	1	0.96	0	1	part of model match of SP1F_ETSF_04	cccgcaggGGAAttgcttgcc
Red-Deer	Red-Deer			V$THAP	THAP domain containing protein	V$THAP1.01	THAP domain containing, apoptosis associated protein	Brain Central Nervous System Nervous System	0.9	1101	1111	1106	-	1	0.983	0.083	0		agtaagGGCAa
Red-Deer	Red-Deer			V$RUSH	SWI/SNF related nucleophosphoproteins with a RING finger DNA binding motif	V$SMARCA3.02	SWI/SNF related, matrix associated, actin dependent regulator of chromatin, subfamily a, member 3		0.98	1105	1115	1110	+	1	0.986	0.006	0		ccttACTTgtc
Red-Deer	Red-Deer			V$TALE	TALE homeodomain class recognizing TG motifs	V$TGIF.01	TG-interacting factor belonging to TALE class of homeodomain factors	Bone Marrow Cells Brain Central Nervous System Embryonic Structures Hematopoietic System Myeloid Cells Nervous System Neurons	1	1105	1121	1113	+	1	0.997	-0.003	0		ccttacttGTCAtggcg
Red-Deer	Red-Deer			V$TCFF	TCF11 transcription factor	V$TCF11.01	TCF11/LCR-F1/Nrf1 homodimers		1	1113	1119	1116	+	1	0.991	-0.009	0		GTCAtgg
Red-Deer	Red-Deer			V$PAX3	PAX-3 binding sites	V$PAX3.03	Pax-3 paired domain protein	Embryonic Structures Muscle, Skeletal Muscles	0.93	1110	1128	1119	+	1	0.987	0.057	1	part of model match of SORY_PAX3_01	cttgtCATGgcgactgtcc
Red-Deer	Red-Deer			V$SORY	SOX/SRY-sex/testis determinig and related HMG box factors	V$SOX6.01	SRY (sex determining region Y)-box 6	Bone and Bones Cartilage Connective Tissue Digestive System Ear Embryonic Structures Endocrine System Islets of Langerhans Nervous System Neuroglia Pancreas Skeleton Testis Thyroid Gland Urogenital System	0.97	1117	1141	1129	-	1	0.979	0.009	0		ctggcACAAagctggacagtcgcca
Red-Deer	Red-Deer			V$RBP2	Retinoblastoma-binding proteins with demethylase activity	V$PLU1_JARID1B.01	Jumonji, AT rich interactive domain 1B		0.96	1130	1138	1134	-	1	0.961	0.001	0		GCACaaagc
Red-Deer	Red-Deer			V$SMAD	Vertebrate SMAD family of transcription factors	V$GC_SBE.01	GC-rich Smad1/5 binding element	Embryonic Structures Kidney Urogenital System	0.94	1139	1149	1144	-	1	0.953	0.013	0		cgaggCTCCtg
Red-Deer	Red-Deer			V$IKRS	Ikaros zinc finger family	V$IK2.01	Ikaros 2, potential regulator of lymphocyte differentiation	Antibody-Producing Cells Blood Cells Bone Marrow Cells Hematopoietic System Immune System Leukocytes Lymphocytes Thymus Gland	0.98	1157	1169	1163	+	1	0.963	-0.017	0		tgctGGGAttggg
Red-Deer	Red-Deer			V$GUCE	GTF2IRDI upstream control element	V$GTF3R4.01	GTF2I-like repeat 4 of GTF3	Antibody-Producing Cells Blood Cells Embryonic Structures Immune System Leukocytes Lymphocytes Muscle, Skeletal Muscles	0.97	1160	1170	1165	+	1	0.966	-0.004	0		tggGATTggga
Red-Deer	Red-Deer			V$IKRS	Ikaros zinc finger family	V$IK2.01	Ikaros 2, potential regulator of lymphocyte differentiation	Antibody-Producing Cells Blood Cells Bone Marrow Cells Hematopoietic System Immune System Leukocytes Lymphocytes Thymus Gland	0.98	1163	1175	1169	+	1	0.98	0	0		gattGGGAttttc
Red-Deer	Red-Deer			V$NFKB	Nuclear factor kappa B/c-rel	V$NFKAPPAB65.01	NF-kappaB (p65)	Blood Cells Bone Marrow Cells Hematopoietic System Immune System Leukocytes Myeloid Cells Phagocytes	0.87	1165	1179	1172	+	1	0.982	0.112	1	part of model match of ETSF_NFKB_02	ttgggattTTCCcct
Red-Deer	Red-Deer			V$MZF1	Myeloid zinc finger 1 factors	V$MZF1.02	Myeloid zinc finger protein MZF1	Blood Cells Bone Marrow Cells Hematopoietic System Immune System Leukocytes Myeloid Cells	0.99	1170	1180	1175	-	1	0.998	0.008	0		gaGGGGaaaat
Red-Deer	Red-Deer			V$MAZF	Myc associated zinc fingers	V$MAZ.01	Myc associated zinc finger protein (MAZ)	Blood Cells Immune System Leukocytes	0.9	1172	1184	1178	-	1	0.961	0.061	0		gtggGAGGggaaa
Red-Deer	Red-Deer			V$EBOX	E-box binding factors	V$MYCMAX.02	c-Myc/Max heterodimer	ubiquitous	0.92	1176	1192	1184	-	1	0.988	0.068	1	part of model match of CEBP_EBOX_01	cggagcaCGTGggaggg
Red-Deer	Red-Deer			V$HESF	Vertebrate homologues of enhancer of split complex	V$DEC2.01	Basic helix-loop-helix protein known as Dec2 or Sharp2	Cardiovascular System Central Nervous System Ear Embryonic Structures Heart Muscles Myocardium Nervous System Neurons	0.96	1177	1191	1184	-	1	0.988	0.028	0		ggagcaCGTGggagg
Red-Deer	Red-Deer			V$HIFF	Hypoxia inducible factor, bHLH/PAS protein family	V$HIF1.02	Hypoxia inducible factor, bHLH / PAS protein family	Brain Cardiovascular System Central Nervous System Endocrine System Nervous System Pineal Gland	0.93	1176	1192	1184	+	1	0.983	0.053	0		ccctcccaCGTGctccg
Red-Deer	Red-Deer			V$EBOX	E-box binding factors	V$NMYC.01	N-Myc	ubiquitous	0.92	1177	1193	1185	+	1	0.994	0.074	0		cctcccaCGTGctccgg
Red-Deer	Red-Deer			V$HESF	Vertebrate homologues of enhancer of split complex	V$DEC2.01	Basic helix-loop-helix protein known as Dec2 or Sharp2	Cardiovascular System Central Nervous System Ear Embryonic Structures Heart Muscles Myocardium Nervous System Neurons	0.96	1178	1192	1185	+	1	0.954	-0.006	0		ctcccaCGTGctccg
Red-Deer	Red-Deer			V$HIFF	Hypoxia inducible factor, bHLH/PAS protein family	V$HRE.02	Hypoxia-response elements	Brain Cardiovascular System Central Nervous System Endocrine System Nervous System Pineal Gland	0.97	1177	1193	1185	-	1	0.988	0.018	1	part of model match of HIFF_ETSF_01	ccggagcaCGTGggagg
Red-Deer	Red-Deer			V$RUSH	SWI/SNF related nucleophosphoproteins with a RING finger DNA binding motif	V$SMARCA3.02	SWI/SNF related, matrix associated, actin dependent regulator of chromatin, subfamily a, member 3		0.98	1202	1212	1207	-	1	0.978	-0.002	0		caaaACTTtta
Red-Deer	Red-Deer			V$MYT1	MYT1 C2HC zinc finger protein	V$MYT1.02	MyT1 zinc finger transcription factor involved in primary neurogenesis	Central Nervous System Nervous System Neuroglia Neurons	0.88	1202	1214	1208	+	1	0.996	0.116	0		taaAAGTtttgag
Red-Deer	Red-Deer			V$RUSH	SWI/SNF related nucleophosphoproteins with a RING finger DNA binding motif	V$SMARCA3.02	SWI/SNF related, matrix associated, actin dependent regulator of chromatin, subfamily a, member 3		0.98	1220	1230	1225	-	1	0.986	0.006	0		ctggACTTttg
Red-Deer	Red-Deer			V$ETSF	Human and murine ETS1 factors	V$PDEF.01	Prostate-derived Ets factor	Antibody-Producing Cells Blood Cells Bone Marrow Cells Breast Central Nervous System Endocrine System Germ Cells Hematopoietic System Immune System Leukocytes Lymphocytes Monocytes Myeloid Cells Nervous System Phagocytes Prostate Respiratory System Spinal Cord Testis Urogenital System	0.93	1229	1249	1239	-	1	0.953	0.023	0		tgcggccaGGATggtggctct
Red-Deer	Red-Deer			V$MYOD	Myoblast determining factors	V$TCF12.01	Helix-loop-helix transcription factor 12	Antibody-Producing Cells Blood Cells Embryonic Structures Germ Cells Immune System Leukocytes Lymphocytes Muscle, Skeletal Muscles Thymus Gland Urogenital System	0.98	1242	1258	1250	+	1	0.984	0.004	0		tggccgcaGGTGgccgc
Red-Deer	Red-Deer			V$HAND	Twist subfamily of class B bHLH transcription factors	V$TAL1_E2A.01	Complex of Lmo2 bound to Tal-1, E2A proteins, and GATA-1, half-site 1	Antibody-Producing Cells Blood Cells Bone Marrow Cells Bone and Bones Cardiovascular System Connective Tissue Embryonic Structures Heart Hematopoietic System Immune System Integumentary System Leukocytes Lymphocytes Muscles Myocardium Skeleton Thymus Gland	0.98	1241	1261	1251	+	1	0.973	-0.007	0		ctggccgCAGGtggccgcagg
Red-Deer	Red-Deer			V$NEUR	NeuroD, Beta2, HLH domain	V$MASH1.01	Mammalian achaete scute homolog 1 (Ascl1)	Antibody-Producing Cells Blood Cells Brain Central Nervous System Digestive System Ear Embryonic Structures Endocrine System Eye Immune System Islets of Langerhans Leukocytes Lymphocytes Nervous System Neuroglia Neurons Nose Pancreas Respiratory System Spinal Cord Thymus Gland	0.98	1245	1257	1251	-	1	0.953	-0.027	0		cggccacCTGCgg
Red-Deer	Red-Deer			V$ZFHX	Two-handed zinc finger homeodomain transcription factors	V$SIP1.01	Smad-interacting protein	Embryonic Structures	0.98	1245	1257	1251	-	1	0.954	-0.026	0		cggccACCTgcgg
Comment: Full sequence - no RTE (1272 bp)

## Sheet: Spotted-Deer
Seq. name	Accession no.	Gene symbol	GeneID	Matrix Family	Detailed Family Information	Matrix	Detailed Matrix Information	Tissue	Opt.	Start position	End position	Anchor position	Strand	Core sim.	Matrix sim.	Mat. sim. - opt.	Evidence #	Evidence	Sequence
Spotted-Deer	Spotted-Deer			V$SMAD	Vertebrate SMAD family of transcription factors	V$SMAD.01	Sma- and Mad-related proteins	Embryonic Structures Kidney Urogenital System	0.96	3	13	8	-	1	0.959	-0.001	0		aatGTCTgccg
Spotted-Deer	Spotted-Deer			V$ZF35	Zinc finger protein ZNF35	V$ZNF35.01	Human zinc finger protein ZNF35		0.96	30	42	36	-	1	0.973	0.013	0		gacgggAAGAggg
Spotted-Deer	Spotted-Deer			V$RUSH	SWI/SNF related nucleophosphoproteins with a RING finger DNA binding motif	V$SMARCA3.02	SWI/SNF related, matrix associated, actin dependent regulator of chromatin, subfamily a, member 3		0.98	83	93	88	-	1	0.957	-0.023	0		gagaACTTgga
Spotted-Deer	Spotted-Deer			V$ZF02	C2H2 zinc finger transcription factors 2	V$ZNF300.01	KRAB-containing zinc finger protein 300	Blood Cells Immune System Leukocytes Lymphocytes Thymus Gland	0.99	89	111	100	-	1	0.96	-0.03	0		ttttgcaCCCCgatccgtgagaa
Spotted-Deer	Spotted-Deer			V$ZF02	C2H2 zinc finger transcription factors 2	V$ZKSCAN3.01	Zinc finger with KRAB and SCAN domains 3	Blood Cells Immune System Leukocytes Lymphocytes Thymus Gland	1	135	157	146	-	1	0.967	-0.033	0		ttgtgCCCCctcccgggaggagg
Spotted-Deer	Spotted-Deer			V$PLAG	Pleomorphic adenoma gene	V$PLAG1.02	Pleomorphic adenoma gene 1	Brain Central Nervous System Digestive System Embryonic Structures Endocrine System Nervous System Neurons	0.97	146	168	157	+	1	1	0.03	0		gaGGGGgcacaaggcccagcgaa
Spotted-Deer	Spotted-Deer			V$ZFXY	Zfx and Zfy - transcription factors implicated in mammalian sex determination	V$ZFX.01	X-linked zinc finger protein	Embryonic Structures Endocrine System Germ Cells Ovary Testis Urogenital System	0.97	153	163	158	-	1	0.954	-0.016	0		tgGGCCttgtg
Spotted-Deer	Spotted-Deer			V$MOKF	Mouse Krueppel like factor	V$MOK2.02	Ribonucleoprotein associated zinc finger protein MOK-2 (human)		0.98	152	172	162	-	1	0.997	0.017	0		tttattcgctgggCCTTgtgc
Spotted-Deer	Spotted-Deer			V$FKHD	Fork head domain factors	V$FOXP1_ES.01	Alternative splicing variant of FOXP1, activated in ESCs	Blood Cells Breast Central Nervous System Digestive System Ear Endocrine System Eye Immune System Islets of Langerhans Leukocytes Liver Lymphocytes Muscle, Skeletal Muscles Nervous System Ovary Pancreas Prostate Spinal Cord Testis Thymus Gland Thyroid Gland Urogenital System	1	164	180	172	+	1	0.981	-0.019	0		gcgaataAACAgcgttc
Spotted-Deer	Spotted-Deer			V$RBP2	Retinoblastoma-binding proteins with demethylase activity	V$PLU1_JARID1B.01	Jumonji, AT rich interactive domain 1B		0.96	197	205	201	-	1	0.975	0.015	0		GCACagagc
Spotted-Deer	Spotted-Deer			V$ZF08	C2H2 zinc finger transcription factors 8	V$ZNF354C.01	KRAB-zinc finger protein synten (KID3)		0.97	225	235	230	+	1	0.981	0.011	0		tgggtCCACgt
Spotted-Deer	Spotted-Deer			V$HIFF	Hypoxia inducible factor, bHLH/PAS protein family	V$HRE.02	Hypoxia-response elements	Brain Cardiovascular System Central Nervous System Endocrine System Nervous System Pineal Gland	0.97	226	242	234	-	1	0.951	-0.019	0		aatggaaaCGTGgaccc
Spotted-Deer	Spotted-Deer			V$ZFHX	Two-handed zinc finger homeodomain transcription factors	V$AREB6.04	AREB6 (Atp1a1 regulatory element binding factor 6)	Embryonic Structures	0.98	229	241	235	+	1	0.966	-0.014	0		tccacGTTTccat
Spotted-Deer	Spotted-Deer			V$CLOX	CLOX and CLOX homology (CDP) factors	V$CDP.02	Transcriptional repressor CDP		0.94	231	249	240	-	1	0.95	0.01	0		ggggtcCAATggaaacgtg
Spotted-Deer	Spotted-Deer			V$PLAG	Pleomorphic adenoma gene	V$PLAG1.02	Pleomorphic adenoma gene 1	Brain Central Nervous System Digestive System Embryonic Structures Endocrine System Nervous System Neurons	0.97	230	252	241	-	1	0.967	-0.003	0		gcGGGGgtccaatggaaacgtgg
Spotted-Deer	Spotted-Deer			V$PCBE	PREB core-binding element	V$PREB.01	Prolactin regulatory element-binding protein	Endocrine System	0.86	256	270	263	+	1	0.96	0.1	0		cctgaTCAGacttcg
Spotted-Deer	Spotted-Deer			V$E2FF	E2F-myc activator/cell cycle regulator	V$E2F4_DP1.01	E2F-4/DP-1 heterodimeric complex	ubiquitous	0.84	264	280	272	-	1	0.972	0.132	0		gggttgCGCGcgaagtc
Spotted-Deer	Spotted-Deer			V$ZF5F	ZF5 POZ domain zinc finger	V$ZF5.01	Zinc finger / POZ domain transcription factor		0.95	265	279	272	-	1	0.958	0.008	0		ggttgcGCGCgaagt
Spotted-Deer	Spotted-Deer			V$E2FF	E2F-myc activator/cell cycle regulator	V$E2F4_DP1.01	E2F-4/DP-1 heterodimeric complex	ubiquitous	0.84	265	281	273	+	1	0.977	0.137	1	part of model match of E2FF_SP1F_01	acttcgCGCGcaaccca
Spotted-Deer	Spotted-Deer			V$NKXH	NKX homeodomain factors	V$TTF1.01	Thyroid transcription factor-1 (TTF1) binding site	Bone and Bones Cardiovascular System Central Nervous System Connective Tissue Digestive System Embryonic Structures Endocrine System Heart Islets of Langerhans Lung Muscles Myocardium Nervous System Pancreas Prostate Respiratory System Skeleton Spinal Cord Thyroid Gland Urogenital System	0.99	275	293	284	+	1	0.961	-0.029	0		caaccCAAGggaggggagg
Spotted-Deer	Spotted-Deer			V$MAZF	Myc associated zinc fingers	V$MAZ.01	Myc associated zinc finger protein (MAZ)	Blood Cells Immune System Leukocytes	0.9	281	293	287	+	1	0.973	0.073	0		aaggGAGGggagg
Spotted-Deer	Spotted-Deer			V$KLFS	Krueppel like transcription factors	V$KKLF.01	Kidney-enriched kruppel-like factor, KLF15	Blood Cells Bone Marrow Cells Digestive System Embryonic Structures Erythrocytes Hematopoietic System Liver	0.91	282	298	290	+	1	0.955	0.045	1	part of model match of KLFS_SP1F_03	agggaGGGGaggtgtag
Spotted-Deer	Spotted-Deer			V$MZF1	Myeloid zinc finger 1 factors	V$MZF1.01	Myeloid zinc finger protein MZF1	Blood Cells Bone Marrow Cells Hematopoietic System Immune System Leukocytes Myeloid Cells	0.99	285	295	290	+	1	0.992	0.002	0		gaGGGGaggtg
Spotted-Deer	Spotted-Deer			V$PURA	Pur-alpha binds both single-stranded and douple-stranded DNA in a sequence-specific manner	V$PURALPHA.01	Purine-rich element binding protein A	Brain Central Nervous System Muscle, Smooth Muscles Nervous System Neuroglia Neurons	0.97	284	296	290	+	1	0.954	-0.016	0		ggAGGGgaggtgt
Spotted-Deer	Spotted-Deer			V$BRAC	Brachyury gene, mesoderm developmental factor	V$TBX20.01	T-box transcription factor TBX20	Blood Cells Bone and Bones Brain Breast Cardiovascular System Central Nervous System Ear Embryonic Structures Endocrine System Heart Immune System Leukocytes Lymphocytes Muscles Myocardium Nervous System Pituitary Gland Thyroid Gland	1	282	304	293	+	1	1	0	0		agggaggggAGGTgtaggaacgt
Spotted-Deer	Spotted-Deer			V$CSEN	Calsenilin, presenilin binding protein, EF hand transcription factor	V$DREAM.01	Downstream regulatory element-antagonist modulator, Ca2+-binding protein of the neuronal calcium sensors family that binds DRE (downstream regulatory element) sites as a tetramer	Brain Cardiovascular System Central Nervous System Germ Cells Heart Muscles Myocardium Nervous System Neurons Urogenital System	0.95	308	318	313	+	1	0.953	0.003	0		agGTCAcgggt
Spotted-Deer	Spotted-Deer			V$GATA	GATA binding factors	V$GATA1.02	GATA-binding factor 1	Blood Cells Bone Marrow Cells Bone and Bones Cardiovascular System Connective Tissue Embryonic Structures Erythrocytes Heart Hematopoietic System Immune System Leukocytes Lymphocytes Muscles Myocardium Skeleton	1	314	326	320	-	1	0.99	-0.01	0		gaacGATTacccg
Spotted-Deer	Spotted-Deer			V$SIX3	Sine oculis homeobox homolog 3	V$SIX3.03	SIX3 / SIXdomain (SD) and Homeodomain (HD) transcription factor	Brain Central Nervous System Embryonic Structures Endocrine System Eye Nervous System Pituitary Gland	1	311	331	321	+	1	0.98	-0.02	0		tcacgggTAATcgttcccatc
Spotted-Deer	Spotted-Deer			V$IKRS	Ikaros zinc finger family	V$IK2.01	Ikaros 2, potential regulator of lymphocyte differentiation	Antibody-Producing Cells Blood Cells Bone Marrow Cells Hematopoietic System Immune System Leukocytes Lymphocytes Thymus Gland	0.98	320	332	326	-	1	0.967	-0.013	0		tgatGGGAacgat
Spotted-Deer	Spotted-Deer			V$AP2F	Activator protein 2	V$TCFAP2A.02	Transcription factor AP-2, alpha	ubiquitous	0.94	332	346	339	+	1	0.989	0.049	0		aagcCCTGgggctct
Spotted-Deer	Spotted-Deer			V$IKRS	Ikaros zinc finger family	V$IK2.01	Ikaros 2, potential regulator of lymphocyte differentiation	Antibody-Producing Cells Blood Cells Bone Marrow Cells Hematopoietic System Immune System Leukocytes Lymphocytes Thymus Gland	0.98	343	355	349	+	1	0.973	-0.007	0		ctctGGGAagttt
Spotted-Deer	Spotted-Deer			V$CHRF	Cell cycle regulators: Cell cycle homology element	V$CHR.01	Cell cycle gene homology region (CDE/CHR tandem elements regulate cell cycle dependent repression)		0.92	350	362	356	+	1	0.955	0.035	0		aagtTTGAagtgc
Spotted-Deer	Spotted-Deer			V$HAND	Twist subfamily of class B bHLH transcription factors	V$TAL1_E2A.02	T-cell acute lymphocytic leukemia 1, SCL	Antibody-Producing Cells Blood Cells Bone Marrow Cells Bone and Bones Cardiovascular System Connective Tissue Embryonic Structures Heart Hematopoietic System Immune System Integumentary System Leukocytes Lymphocytes Muscles Myocardium Skeleton Thymus Gland	0.98	355	375	365	-	1	0.99	0.01	0		cagctccCAGCaggcacttca
Spotted-Deer	Spotted-Deer			V$ZICF	Members of ZIC-family, zinc finger protein of the cerebellum	V$ZIC2.02	Zic family member 2 (odd-paired Drosophila homolog) (secondary DNA binding preference)	Brain Central Nervous System Embryonic Structures Nervous System Neurons	0.89	359	373	366	-	1	0.988	0.098	0		gctccCAGCaggcac
Spotted-Deer	Spotted-Deer			V$ETSF	Human and murine ETS1 factors	V$SPI1.02	SPI-1 proto-oncogene; hematopoietic transcription factor PU.1	Antibody-Producing Cells Blood Cells Bone Marrow Cells Breast Central Nervous System Endocrine System Germ Cells Hematopoietic System Immune System Leukocytes Lymphocytes Monocytes Myeloid Cells Nervous System Phagocytes Prostate Respiratory System Spinal Cord Testis Urogenital System	0.96	393	413	403	+	1	0.965	0.005	0		cctcgacgGGAAgtgcttgag
Spotted-Deer	Spotted-Deer			V$PLAG	Pleomorphic adenoma gene	V$PLAG1.02	Pleomorphic adenoma gene 1	Brain Central Nervous System Digestive System Embryonic Structures Endocrine System Nervous System Neurons	0.97	400	422	411	-	1	1	0.03	0		caGGGGgagctcaagcacttccc
Spotted-Deer	Spotted-Deer			V$MZF1	Myeloid zinc finger 1 factors	V$MZF1.02	Myeloid zinc finger protein MZF1	Blood Cells Bone Marrow Cells Hematopoietic System Immune System Leukocytes Myeloid Cells	0.99	411	421	416	-	1	0.986	-0.004	0		agGGGGagctc
Spotted-Deer	Spotted-Deer			V$ZF02	C2H2 zinc finger transcription factors 2	V$ZNF300.01	KRAB-containing zinc finger protein 300	Blood Cells Immune System Leukocytes Lymphocytes Thymus Gland	0.99	409	431	420	+	1	0.951	-0.039	0		ttgagctCCCCctgtggccttcg
Spotted-Deer	Spotted-Deer			V$AP2F	Activator protein 2	V$TCFAP2A.02	Transcription factor AP-2, alpha	ubiquitous	0.94	415	429	422	+	1	0.964	0.024	1	part of model match of AP2F_KLFS_01	tcccCCTGtggcctt
Spotted-Deer	Spotted-Deer			V$HEAT	Heat shock factors	V$HSF2.02	Heat shock factor 2	ubiquitous	0.95	430	454	442	-	1	0.983	0.033	0		gtaggtgctttaAGAAcgatcgccg
Spotted-Deer	Spotted-Deer			V$KLFS	Krueppel like transcription factors	V$KKLF.01	Kidney-enriched kruppel-like factor, KLF15	Blood Cells Bone Marrow Cells Digestive System Embryonic Structures Erythrocytes Hematopoietic System Liver	0.91	448	464	456	-	1	0.989	0.079	1	part of model match of KLFS_SP1F_03	ggggaGGGGagtaggtg
Spotted-Deer	Spotted-Deer			V$MZF1	Myeloid zinc finger 1 factors	V$MZF1.01	Myeloid zinc finger protein MZF1	Blood Cells Bone Marrow Cells Hematopoietic System Immune System Leukocytes Myeloid Cells	0.99	451	461	456	-	1	0.992	0.002	0		gaGGGGagtag
Spotted-Deer	Spotted-Deer			V$MAZF	Myc associated zinc fingers	V$MAZ.01	Myc associated zinc finger protein (MAZ)	Blood Cells Immune System Leukocytes	0.9	453	465	459	-	1	1	0.1	0		tgggGAGGggagt
Spotted-Deer	Spotted-Deer			V$MZF1	Myeloid zinc finger 1 factors	V$MZF1.02	Myeloid zinc finger protein MZF1	Blood Cells Bone Marrow Cells Hematopoietic System Immune System Leukocytes Myeloid Cells	0.99	456	466	461	-	1	0.986	-0.004	0		ttGGGGagggg
Spotted-Deer	Spotted-Deer			V$ZF07	C2H2 zinc finger transcription factors 7	V$ZNF263.01	Zinc finger protein 263, ZKSCAN12 (zinc finger protein with KRAB and SCAN domains 12)		0.92	454	468	461	+	1	0.954	0.034	0		ctcccCTCCccaacc
Spotted-Deer	Spotted-Deer			V$ZF02	C2H2 zinc finger transcription factors 2	V$ZBTB7.03	Zinc finger and BTB domain containing 7A, pokemon	Blood Cells Immune System Leukocytes Lymphocytes Thymus Gland	0.88	451	473	462	+	1	0.971	0.091	0		ctactCCCCtccccaaccggcag
Spotted-Deer	Spotted-Deer			V$ZF02	C2H2 zinc finger transcription factors 2	V$ZNF300.01	KRAB-containing zinc finger protein 300	Blood Cells Immune System Leukocytes Lymphocytes Thymus Gland	0.99	454	476	465	+	1	0.97	-0.02	0		ctcccctCCCCaaccggcagagg
Spotted-Deer	Spotted-Deer			V$ZF02	C2H2 zinc finger transcription factors 2	V$ZKSCAN3.01	Zinc finger with KRAB and SCAN domains 3	Blood Cells Immune System Leukocytes Lymphocytes Thymus Gland	1	456	478	467	+	1	0.953	-0.047	0		cccctCCCCaaccggcagagggc
Spotted-Deer	Spotted-Deer			V$MYBL	Cellular and viral myb-like transcriptional regulators	V$CMYB.02	c-Myb, important in hematopoesis, cellular equivalent to avian myoblastosis virus oncogene v-myb	Blood Cells Bone Marrow Cells Hematopoietic System Immune System Leukocytes Lymphocytes	0.96	461	475	468	+	0.99	0.964	0.004	0		cccCAACcggcagag
Spotted-Deer	Spotted-Deer			V$MIZ1	Myc-interacting Zn finger protein 1	V$MIZ1.01	Myc-interacting Zn finger protein 1, zinc finger and BTB domain containing 17 (ZBTB17)		0.96	471	481	476	-	1	0.956	-0.004	0		ggcgcCCTCtg
Spotted-Deer	Spotted-Deer			V$SIX3	Sine oculis homeobox homolog 3	V$SIX3.03	SIX3 / SIXdomain (SD) and Homeodomain (HD) transcription factor	Brain Central Nervous System Embryonic Structures Endocrine System Eye Nervous System Pituitary Gland	1	487	507	497	-	1	0.98	-0.02	0		aaacctgTAATatcgaataca
Spotted-Deer	Spotted-Deer			V$OCT1	Octamer binding protein	V$OCT1.02	Octamer-binding factor 1	Antibody-Producing Cells Blood Cells Immune System Kidney Leukocytes Lymphocytes Urogenital System	0.85	512	526	519	-	1	0.953	0.103	0		gagATGCaaaagagg
Spotted-Deer	Spotted-Deer			V$BRN5	Brn-5 POU domain factors	V$BRN5.04	POU class 6 homeobox 1 (POU6F1)	Brain Central Nervous System Nervous System	0.83	516	538	527	+	1	0.955	0.125	0		ttttgcatctcATTAgctaaatt
Spotted-Deer	Spotted-Deer			V$HBOX	Homeobox transcription factors	V$GSH2.01	Homeodomain transcription factor Gsh-2	Brain Cardiovascular System Central Nervous System Digestive System Ear Embryonic Structures Eye Muscle, Smooth Muscles Nervous System Neurons Spinal Cord	0.95	518	536	527	-	1	0.969	0.019	0		tttagcTAATgagatgcaa
Spotted-Deer	Spotted-Deer			V$SIX3	Sine oculis homeobox homolog 3	V$SIX3.03	SIX3 / SIXdomain (SD) and Homeodomain (HD) transcription factor	Brain Central Nervous System Embryonic Structures Endocrine System Eye Nervous System Pituitary Gland	1	517	537	527	-	1	0.976	-0.024	0		atttagcTAATgagatgcaaa
Spotted-Deer	Spotted-Deer			V$CIZF	CAS interating zinc finger protein	V$NMP4.01	NMP4 (nuclear matrix protein 4) / CIZ (Cas-interacting zinc finger protein)		0.97	533	543	538	-	1	0.955	-0.015	0		tgAAAAattta
Spotted-Deer	Spotted-Deer			V$SORY	SOX/SRY-sex/testis determinig and related HMG box factors	V$HBP1.01	HMG box-containing protein 1	Bone and Bones Cartilage Connective Tissue Digestive System Ear Embryonic Structures Endocrine System Islets of Langerhans Nervous System Neuroglia Pancreas Skeleton Testis Thyroid Gland Urogenital System	0.86	548	572	560	-	1	1	0.14	0		attgaatgAATGaaaagagacggga
Spotted-Deer	Spotted-Deer			V$SORY	SOX/SRY-sex/testis determinig and related HMG box factors	V$HBP1.02	HMG box-containing protein 1	Bone and Bones Cartilage Connective Tissue Digestive System Ear Embryonic Structures Endocrine System Islets of Langerhans Nervous System Neuroglia Pancreas Skeleton Testis Thyroid Gland Urogenital System	0.83	551	575	563	-	1	0.997	0.167	0		tttattgAATGaatgaaaagagacg
Spotted-Deer	Spotted-Deer			V$CDXF	Vertebrate caudal related homeodomain protein	V$CDX2.03	Caudal type homeobox transcription factor 2	Blastomeres Digestive System Embryonic Structures	0.91	564	582	573	-	1	0.989	0.079	0		ataaatatTTATtgaatga
Spotted-Deer	Spotted-Deer			V$FKHD	Fork head domain factors	V$HNF3.01	Hepatocyte nuclear factor 3 (alpha, beta) (FOXA1, FOXA2)	Blood Cells Breast Central Nervous System Digestive System Ear Endocrine System Eye Immune System Islets of Langerhans Leukocytes Liver Lymphocytes Muscle, Skeletal Muscles Nervous System Ovary Pancreas Prostate Spinal Cord Testis Thymus Gland Thyroid Gland Urogenital System	0.98	566	582	574	+	0.971	0.957	-0.023	0		attcaatAAATatttat
Spotted-Deer	Spotted-Deer			V$FKHD	Fork head domain factors	V$HNF3.01	Hepatocyte nuclear factor 3 (alpha, beta) (FOXA1, FOXA2)	Blood Cells Breast Central Nervous System Digestive System Ear Endocrine System Eye Immune System Islets of Langerhans Leukocytes Liver Lymphocytes Muscle, Skeletal Muscles Nervous System Ovary Pancreas Prostate Spinal Cord Testis Thymus Gland Thyroid Gland Urogenital System	0.98	571	587	579	-	0.971	0.957	-0.023	0		caataatAAATatttat
Spotted-Deer	Spotted-Deer			V$SATB	Special AT-rich sequence binding protein	V$SATB1.01	Special AT-rich sequence-binding protein 1, predominantly expressed in thymocytes, binds to matrix attachment regions (MARs)	Blood Cells Brain Central Nervous System Embryonic Structures Immune System Leukocytes Lymphocytes Nervous System Neurons Thymus Gland	0.94	572	586	579	-	1	0.964	0.024	0		aatAATAaatattta
Spotted-Deer	Spotted-Deer			V$SAL1	Spalt-like transcription factor 1	V$SALL1.01	Spalt-like transcription factor 1	Ear Embryonic Structures Kidney Urogenital System	0.96	575	587	581	-	1	0.958	-0.002	0		caATAAtaaatat
Spotted-Deer	Spotted-Deer			V$SIX3	Sine oculis homeobox homolog 3	V$SIX3.03	SIX3 / SIXdomain (SD) and Homeodomain (HD) transcription factor	Brain Central Nervous System Embryonic Structures Endocrine System Eye Nervous System Pituitary Gland	1	571	591	581	-	1	0.955	-0.045	0		agttcaaTAATaaatatttat
Spotted-Deer	Spotted-Deer			V$RU49	Zinc finger transcription factor RU49, zinc finger proliferation 1 - Zipro1	V$RU49.01	Zinc finger transcription factor RU49 (zinc finger proliferation 1 - Zipro 1). RU49 exhibits a strong preference for binding to tandem repeats of the minimal RU49 consensus binding site.		0.98	605	611	608	+	1	0.983	0.003	0		cAGTAct
Spotted-Deer	Spotted-Deer			V$RU49	Zinc finger transcription factor RU49, zinc finger proliferation 1 - Zipro1	V$RU49.01	Zinc finger transcription factor RU49 (zinc finger proliferation 1 - Zipro 1). RU49 exhibits a strong preference for binding to tandem repeats of the minimal RU49 consensus binding site.		0.98	606	612	609	-	1	0.983	0.003	0		cAGTAct
Spotted-Deer	Spotted-Deer			V$RU49	Zinc finger transcription factor RU49, zinc finger proliferation 1 - Zipro1	V$RU49.01	Zinc finger transcription factor RU49 (zinc finger proliferation 1 - Zipro 1). RU49 exhibits a strong preference for binding to tandem repeats of the minimal RU49 consensus binding site.		0.98	618	624	621	-	1	0.994	0.014	0		cAGTAcc
Spotted-Deer	Spotted-Deer			V$IKRS	Ikaros zinc finger family	V$IK2.01	Ikaros 2, potential regulator of lymphocyte differentiation	Antibody-Producing Cells Blood Cells Bone Marrow Cells Hematopoietic System Immune System Leukocytes Lymphocytes Thymus Gland	0.98	620	632	626	+	1	0.976	-0.004	0		tactGGGAaacaa
Spotted-Deer	Spotted-Deer			V$FKHD	Fork head domain factors	V$HNF3.01	Hepatocyte nuclear factor 3 (alpha, beta) (FOXA1, FOXA2)	Blood Cells Breast Central Nervous System Digestive System Ear Endocrine System Eye Immune System Islets of Langerhans Leukocytes Liver Lymphocytes Muscle, Skeletal Muscles Nervous System Ovary Pancreas Prostate Spinal Cord Testis Thymus Gland Thyroid Gland Urogenital System	0.98	620	636	628	+	1	0.967	-0.013	0		tactgggAAACaacaat
Spotted-Deer	Spotted-Deer			V$ZFHX	Two-handed zinc finger homeodomain transcription factors	V$AREB6.04	AREB6 (Atp1a1 regulatory element binding factor 6)	Embryonic Structures	0.98	623	635	629	-	1	0.966	-0.014	0		ttgttGTTTccca
Spotted-Deer	Spotted-Deer			V$BPTF	Bromodomain and PHD domain transcription factors	V$FAC1.01	Fetal Alz-50 clone 1 (FAC1)	Brain Central Nervous System Nervous System	0.96	626	636	631	+	1	0.963	0.003	0		gaaacAACAat
Spotted-Deer	Spotted-Deer			V$CABL	C-abl DNA binding sites	V$CABL.01	Multifunctional c-Abl src type tyrosine kinase	Blood Cells Bone Marrow Cells Erythrocytes Hematopoietic System Immune System	0.97	626	636	631	+	1	0.972	0.002	0		gaAACAacaat
Spotted-Deer	Spotted-Deer			V$FKHD	Fork head domain factors	V$FOXP1.02	Sites bound by FOXP1 and an alternative splicing variant FOXP1_ES, activated in ESCs	Blood Cells Breast Central Nervous System Digestive System Ear Endocrine System Eye Immune System Islets of Langerhans Leukocytes Liver Lymphocytes Muscle, Skeletal Muscles Nervous System Ovary Pancreas Prostate Spinal Cord Testis Thymus Gland Thyroid Gland Urogenital System	0.96	624	640	632	+	1	1	0.04	0		gggaaacAACAatcaat
Spotted-Deer	Spotted-Deer			V$SORY	SOX/SRY-sex/testis determinig and related HMG box factors	V$SOX5.01	Sox-5	Bone and Bones Cartilage Connective Tissue Digestive System Ear Embryonic Structures Endocrine System Islets of Langerhans Nervous System Neuroglia Pancreas Skeleton Testis Thyroid Gland Urogenital System	0.87	627	651	639	+	1	0.981	0.111	0		aaacaaCAATcaataagattgcaga
Spotted-Deer	Spotted-Deer			V$GATA	GATA binding factors	V$GATA1.02	GATA-binding factor 1	Blood Cells Bone Marrow Cells Bone and Bones Cardiovascular System Connective Tissue Embryonic Structures Erythrocytes Heart Hematopoietic System Immune System Leukocytes Lymphocytes Muscles Myocardium Skeleton	1	639	651	645	+	1	0.952	-0.048	0		ataaGATTgcaga
Spotted-Deer	Spotted-Deer			V$RUSH	SWI/SNF related nucleophosphoproteins with a RING finger DNA binding motif	V$SMARCA3.02	SWI/SNF related, matrix associated, actin dependent regulator of chromatin, subfamily a, member 3		0.98	667	677	672	-	1	0.95	-0.03	0		taagACTTaga
Spotted-Deer	Spotted-Deer			V$XBBF	X-box binding factors	V$RFXDC2.01	Regulatory factor X domain containing 2 (RFX7)	Antibody-Producing Cells Blood Cells Endocrine System Immune System Leukocytes Lymphocytes Testis Urogenital System	0.83	676	694	685	-	1	0.978	0.148	0		ttcaatacatagCAACcta
Spotted-Deer	Spotted-Deer			V$MOKF	Mouse Krueppel like factor	V$MOK2.02	Ribonucleoprotein associated zinc finger protein MOK-2 (human)		0.98	694	714	704	-	1	0.972	-0.008	0		gaagtgatttgttCCTTgcct
Spotted-Deer	Spotted-Deer			V$GFI1	Growth factor independence transcriptional repressor	V$GFI1B.01	Growth factor independence 1 zinc finger protein Gfi-1B	Blood Cells Bone Marrow Cells Ear Granulocytes Hematopoietic System Immune System Leukocytes Lymphocytes Myeloid Cells Phagocytes	0.86	703	717	710	+	1	0.962	0.102	0		acaAATCacttcaga
Spotted-Deer	Spotted-Deer			V$NKXH	NKX homeodomain factors	V$NKX25.03	Homeodomain factor Nkx-2.5/Csx	Bone and Bones Cardiovascular System Central Nervous System Connective Tissue Digestive System Embryonic Structures Endocrine System Heart Islets of Langerhans Lung Muscles Myocardium Nervous System Pancreas Prostate Respiratory System Skeleton Spinal Cord Thyroid Gland Urogenital System	0.99	701	719	710	-	1	0.975	-0.015	0		tttctgaAGTGatttgttc
Spotted-Deer	Spotted-Deer			V$GATA	GATA binding factors	V$GATA1.01	GATA-binding factor 1	Blood Cells Bone Marrow Cells Bone and Bones Cardiovascular System Connective Tissue Embryonic Structures Erythrocytes Heart Hematopoietic System Immune System Leukocytes Lymphocytes Muscles Myocardium Skeleton	0.96	718	730	724	+	1	0.993	0.033	0		aagtGATAggggt
Spotted-Deer	Spotted-Deer			V$ZF02	C2H2 zinc finger transcription factors 2	V$ZNF300.01	KRAB-containing zinc finger protein 300	Blood Cells Immune System Leukocytes Lymphocytes Thymus Gland	0.99	714	736	725	-	1	0.96	-0.03	0		cttcacaCCCCtatcactttctg
Spotted-Deer	Spotted-Deer			V$BRAC	Brachyury gene, mesoderm developmental factor	V$EOMES.03	Eomesodermin, TBR-2 (T-box, brain, 2)	Blood Cells Bone and Bones Brain Breast Cardiovascular System Central Nervous System Ear Embryonic Structures Endocrine System Heart Immune System Leukocytes Lymphocytes Muscles Myocardium Nervous System Pituitary Gland Thyroid Gland	0.98	718	740	729	+	1	0.994	0.014	0		aagtgataggggTGTGaagataa
Spotted-Deer	Spotted-Deer			V$LHXF	Lim homeodomain factors	V$LMX1B.01	LIM-homeodomain transcription factor	Brain Cardiovascular System Central Nervous System Digestive System Ear Embryonic Structures Endocrine System Eye Heart Islets of Langerhans Kidney Muscles Myocardium Nervous System Neurons Pancreas Pituitary Gland Spinal Cord Testis Urogenital System	0.91	725	747	736	+	1	0.952	0.042	0		aggggtgtgaagaTAATtaagat
Spotted-Deer	Spotted-Deer			V$CART	Cart-1 (cartilage homeoprotein 1)	V$S8.01	Binding site for S8 type homeodomains	Adrenal Glands Bone and Bones Brain Cardiovascular System Central Nervous System Connective Tissue Digestive System Embryonic Structures Endocrine System Eye Immune System Islets of Langerhans Myeloid Cells Nervous System Neurons Pancreas Phagocytes Pituitary Gland Skeleton Spinal Cord	0.97	728	748	738	-	1	0.992	0.022	0		catctTAATtatcttcacacc
Spotted-Deer	Spotted-Deer			V$DLXF	Distal-less homeodomain transcription factors	V$DLX1.01	DLX-1, -2, and -5 binding sites	Bone and Bones Brain Cartilage Central Nervous System Connective Tissue Digestive System Ear Embryonic Structures Endocrine System Integumentary System Islets of Langerhans Nervous System Neurons Nose Pancreas Respiratory System Skeleton	0.91	729	747	738	+	1	0.994	0.084	0		gtgtgaagatAATTaagat
Spotted-Deer	Spotted-Deer			V$GATA	GATA binding factors	V$GATA1.03	GATA-binding factor 1	Blood Cells Bone Marrow Cells Bone and Bones Cardiovascular System Connective Tissue Embryonic Structures Erythrocytes Heart Hematopoietic System Immune System Leukocytes Lymphocytes Muscles Myocardium Skeleton	0.95	732	744	738	+	1	0.954	0.004	0		tgaaGATAattaa
Spotted-Deer	Spotted-Deer			V$HOXF	Paralog hox genes 1-8 from the four hox clusters A, B, C, D	V$HOXC8.01	Homeobox C8 / Hox-3alpha	Bone Marrow Cells Bone and Bones Connective Tissue Ear Embryonic Structures Germ Cells Hematopoietic System Immune System Lung Respiratory System Skeleton Thymus Gland Urogenital System	0.85	730	748	739	-	1	0.965	0.115	0		catcttaATTAtcttcaca
Spotted-Deer	Spotted-Deer			V$NKXH	NKX homeodomain factors	V$NKX25.02	Homeo domain factor Nkx-2.5/Csx, tinman homolog low affinity sites	Bone and Bones Cardiovascular System Central Nervous System Connective Tissue Digestive System Embryonic Structures Endocrine System Heart Islets of Langerhans Lung Muscles Myocardium Nervous System Pancreas Prostate Respiratory System Skeleton Spinal Cord Thyroid Gland Urogenital System	0.88	730	748	739	-	1	0.971	0.091	0		catctTAATtatcttcaca
Spotted-Deer	Spotted-Deer			V$HBOX	Homeobox transcription factors	V$VAX1.01	Ventral anterior homeobox 1	Brain Cardiovascular System Central Nervous System Digestive System Ear Embryonic Structures Eye Muscle, Smooth Muscles Nervous System Neurons Spinal Cord	0.84	731	749	740	-	1	0.954	0.114	0		ccatcttAATTatcttcac
Spotted-Deer	Spotted-Deer			V$HOMF	Homeodomain transcription factors	V$BSX.01	Brain specific homeobox	Blood Cells Bone Marrow Cells Bone and Bones Cardiovascular System Cartilage Central Nervous System Connective Tissue Digestive System Ear Embryonic Structures Endocrine System Germ Cells Heart Hematopoietic System Immune System Islets of Langerhans Leukocytes Liver Lymphocytes Nervous System Ovary Pancreas Skeleton Spinal Cord Thyroid Gland Urogenital System	0.95	731	749	740	+	1	0.959	0.009	0		gtgaagatAATTaagatgg
Spotted-Deer	Spotted-Deer			V$SIX3	Sine oculis homeobox homolog 3	V$SIX3.03	SIX3 / SIXdomain (SD) and Homeodomain (HD) transcription factor	Brain Central Nervous System Embryonic Structures Endocrine System Eye Nervous System Pituitary Gland	1	730	750	740	-	1	0.952	-0.048	0		accatctTAATtatcttcaca
Spotted-Deer	Spotted-Deer			V$HBOX	Homeobox transcription factors	V$VAX1.01	Ventral anterior homeobox 1	Brain Cardiovascular System Central Nervous System Digestive System Ear Embryonic Structures Eye Muscle, Smooth Muscles Nervous System Neurons Spinal Cord	0.84	732	750	741	+	1	0.959	0.119	0		tgaagatAATTaagatggt
Spotted-Deer	Spotted-Deer			V$HOMF	Homeodomain transcription factors	V$BSX.01	Brain specific homeobox	Blood Cells Bone Marrow Cells Bone and Bones Cardiovascular System Cartilage Central Nervous System Connective Tissue Digestive System Ear Embryonic Structures Endocrine System Germ Cells Heart Hematopoietic System Immune System Islets of Langerhans Leukocytes Liver Lymphocytes Nervous System Ovary Pancreas Skeleton Spinal Cord Thyroid Gland Urogenital System	0.95	732	750	741	-	1	0.959	0.009	0		accatcttAATTatcttca
Spotted-Deer	Spotted-Deer			V$NKX6	NK6 homeobox transcription factors	V$NKX61.01	NK6 homeobox 1	Central Nervous System Digestive System Embryonic Structures Endocrine System Islets of Langerhans Nervous System Neurons Pancreas Spinal Cord	0.91	734	748	741	-	1	0.956	0.046	0		catcTTAAttatctt
Spotted-Deer	Spotted-Deer			V$SIX3	Sine oculis homeobox homolog 3	V$SIX3.03	SIX3 / SIXdomain (SD) and Homeodomain (HD) transcription factor	Brain Central Nervous System Embryonic Structures Endocrine System Eye Nervous System Pituitary Gland	1	731	751	741	+	1	0.95	-0.05	0		gtgaagaTAATtaagatggtg
Spotted-Deer	Spotted-Deer			V$HOXF	Paralog hox genes 1-8 from the four hox clusters A, B, C, D	V$HOXA3.02	Homeobox A3	Bone Marrow Cells Bone and Bones Connective Tissue Ear Embryonic Structures Germ Cells Hematopoietic System Immune System Lung Respiratory System Skeleton Thymus Gland Urogenital System	0.84	733	751	742	+	1	0.981	0.141	0		gaagataATTAagatggtg
Spotted-Deer	Spotted-Deer			V$OCT1	Octamer binding protein	V$OCT1.03	Octamer-binding transcription factor-1, POU class 2 homeobox 1 (POU2F1)	Antibody-Producing Cells Blood Cells Immune System Kidney Leukocytes Lymphocytes Urogenital System	0.85	735	749	742	-	1	0.959	0.109	0		ccatcttaATTAtct
Spotted-Deer	Spotted-Deer			V$CART	Cart-1 (cartilage homeoprotein 1)	V$S8.01	Binding site for S8 type homeodomains	Adrenal Glands Bone and Bones Brain Cardiovascular System Central Nervous System Connective Tissue Digestive System Embryonic Structures Endocrine System Eye Immune System Islets of Langerhans Myeloid Cells Nervous System Neurons Pancreas Phagocytes Pituitary Gland Skeleton Spinal Cord	0.97	733	753	743	+	1	0.997	0.027	0		gaagaTAATtaagatggtgta
Spotted-Deer	Spotted-Deer			V$DLXF	Distal-less homeodomain transcription factors	V$DLX1.01	DLX-1, -2, and -5 binding sites	Bone and Bones Brain Cartilage Central Nervous System Connective Tissue Digestive System Ear Embryonic Structures Endocrine System Integumentary System Islets of Langerhans Nervous System Neurons Nose Pancreas Respiratory System Skeleton	0.91	734	752	743	-	1	0.976	0.066	0		acaccatcttAATTatctt
Spotted-Deer	Spotted-Deer			V$YY1F	Activator/repressor binding to transcription initiation site	V$YY2.01	Transcription factor yin yang 2	Embryonic Structures	0.96	733	755	744	-	1	0.961	0.001	0		attacaCCATcttaattatcttc
Spotted-Deer	Spotted-Deer			V$HOMF	Homeodomain transcription factors	V$HHEX.01	Hematopoietically expressed homeobox, proline-rich homeodomain protein	Blood Cells Bone Marrow Cells Bone and Bones Cardiovascular System Cartilage Central Nervous System Connective Tissue Digestive System Ear Embryonic Structures Endocrine System Germ Cells Heart Hematopoietic System Immune System Islets of Langerhans Leukocytes Liver Lymphocytes Nervous System Ovary Pancreas Skeleton Spinal Cord Thyroid Gland Urogenital System	0.95	736	754	745	-	1	0.95	0	0		ttacaccatctTAATtatc
Spotted-Deer	Spotted-Deer			V$SIX3	Sine oculis homeobox homolog 3	V$SIX3.03	SIX3 / SIXdomain (SD) and Homeodomain (HD) transcription factor	Brain Central Nervous System Embryonic Structures Endocrine System Eye Nervous System Pituitary Gland	1	745	765	755	+	1	0.964	-0.036	0		gatggtgTAATacagcgcata
Spotted-Deer	Spotted-Deer			V$RUSH	SWI/SNF related nucleophosphoproteins with a RING finger DNA binding motif	V$SMARCA3.01	SWI/SNF related, matrix associated, actin dependent regulator of chromatin, subfamily a, member 3		0.96	760	770	765	-	1	0.991	0.031	0		ctCCATatgcg
Spotted-Deer	Spotted-Deer			V$GATA	GATA binding factors	V$GATA1.06	Complex of Lmo2 bound to Tal-1, E2A proteins, and GATA-1, half-site 2	Blood Cells Bone Marrow Cells Bone and Bones Cardiovascular System Connective Tissue Embryonic Structures Erythrocytes Heart Hematopoietic System Immune System Leukocytes Lymphocytes Muscles Myocardium Skeleton	0.96	777	789	783	+	1	0.991	0.031	1	part of model match of HAND_GATA_01	gttaGATAgggac
Spotted-Deer	Spotted-Deer			V$SIX3	Sine oculis homeobox homolog 3	V$SIX3.03	SIX3 / SIXdomain (SD) and Homeodomain (HD) transcription factor	Brain Central Nervous System Embryonic Structures Endocrine System Eye Nervous System Pituitary Gland	1	780	800	790	-	1	0.983	-0.017	0		ctatccaTAATgtccctatct
Spotted-Deer	Spotted-Deer			V$TALE	TALE homeodomain class recognizing TG motifs	V$TGIF.01	TG-interacting factor belonging to TALE class of homeodomain factors	Bone Marrow Cells Brain Central Nervous System Embryonic Structures Hematopoietic System Myeloid Cells Nervous System Neurons	1	810	826	818	-	1	0.998	-0.002	0		actaaaatGTCAgcttt
Spotted-Deer	Spotted-Deer			V$GATA	GATA binding factors	V$GATA1.03	GATA-binding factor 1	Blood Cells Bone Marrow Cells Bone and Bones Cardiovascular System Connective Tissue Embryonic Structures Erythrocytes Heart Hematopoietic System Immune System Leukocytes Lymphocytes Muscles Myocardium Skeleton	0.95	824	836	830	+	1	0.956	0.006	0		agttGATAagtaa
Spotted-Deer	Spotted-Deer			V$RUSH	SWI/SNF related nucleophosphoproteins with a RING finger DNA binding motif	V$SMARCA3.02	SWI/SNF related, matrix associated, actin dependent regulator of chromatin, subfamily a, member 3		0.98	828	838	833	-	1	0.986	0.006	0		ttttACTTatc
Spotted-Deer	Spotted-Deer			V$CART	Cart-1 (cartilage homeoprotein 1)	V$S8.01	Binding site for S8 type homeodomains	Adrenal Glands Bone and Bones Brain Cardiovascular System Central Nervous System Connective Tissue Digestive System Embryonic Structures Endocrine System Eye Immune System Islets of Langerhans Myeloid Cells Nervous System Neurons Pancreas Phagocytes Pituitary Gland Skeleton Spinal Cord	0.97	827	847	837	-	1	0.962	-0.008	0		ctggaTAATttttacttatca
Spotted-Deer	Spotted-Deer			V$SIX3	Sine oculis homeobox homolog 3	V$SIX3.03	SIX3 / SIXdomain (SD) and Homeodomain (HD) transcription factor	Brain Central Nervous System Embryonic Structures Endocrine System Eye Nervous System Pituitary Gland	1	829	849	839	-	1	0.957	-0.043	0		agctggaTAATttttacttat
Spotted-Deer	Spotted-Deer			V$PAXH	PAX homeodomain binding sites	V$PAX4.01	Pax-4 homeodomain binding site, together with PAX-6 involved in pancreatic development	Brain Central Nervous System Digestive System Embryonic Structures Endocrine System Eye Islets of Langerhans Muscle, Skeletal Muscles Nervous System Neurons Pancreas	0.99	833	847	840	+	1	0.978	-0.012	0		gtaaaaATTAtccag
Spotted-Deer	Spotted-Deer			V$STAT	Signal transducer and activator of transcription	V$STAT3.02	Signal transducer and activator of transcription 3	Blood Cells Bone Marrow Cells Breast Hematopoietic System Immune System Leukocytes Lymphocytes Myeloid Cells Phagocytes	0.94	862	880	871	+	1	0.971	0.031	1	part of model match of NBRE_STAT_01	agtgTTCCaggcagagaat
Spotted-Deer	Spotted-Deer			V$TCFF	TCF11 transcription factor	V$TCF11.01	TCF11/LCR-F1/Nrf1 homodimers		1	877	883	880	-	1	0.999	-0.001	0		GTCAttc
Spotted-Deer	Spotted-Deer			V$TALE	TALE homeodomain class recognizing TG motifs	V$TGIF.01	TG-interacting factor belonging to TALE class of homeodomain factors	Bone Marrow Cells Brain Central Nervous System Embryonic Structures Hematopoietic System Myeloid Cells Nervous System Neurons	1	875	891	883	-	1	0.998	-0.002	0		ttgcacttGTCAttctc
Spotted-Deer	Spotted-Deer			V$RUSH	SWI/SNF related nucleophosphoproteins with a RING finger DNA binding motif	V$SMARCA3.02	SWI/SNF related, matrix associated, actin dependent regulator of chromatin, subfamily a, member 3		0.98	881	891	886	-	1	0.993	0.013	0		ttgcACTTgtc
Spotted-Deer	Spotted-Deer			V$ETSF	Human and murine ETS1 factors	V$ETV1.02	Ets variant 1	Antibody-Producing Cells Blood Cells Bone Marrow Cells Breast Central Nervous System Endocrine System Germ Cells Hematopoietic System Immune System Leukocytes Lymphocytes Monocytes Myeloid Cells Nervous System Phagocytes Prostate Respiratory System Spinal Cord Testis Urogenital System	0.96	891	911	901	-	1	0.954	-0.006	1	part of model match of ETSF_KLFS_01	cggtgaaaGGAAgaaagcctt
Spotted-Deer	Spotted-Deer			V$ZFHX	Two-handed zinc finger homeodomain transcription factors	V$AREB6.04	AREB6 (Atp1a1 regulatory element binding factor 6)	Embryonic Structures	0.98	914	926	920	-	1	0.975	-0.005	0		ccattGTTTcata
Spotted-Deer	Spotted-Deer			V$SORY	SOX/SRY-sex/testis determinig and related HMG box factors	V$SOX5.01	Sox-5	Bone and Bones Cartilage Connective Tissue Digestive System Ear Embryonic Structures Endocrine System Islets of Langerhans Nervous System Neuroglia Pancreas Skeleton Testis Thyroid Gland Urogenital System	0.87	915	939	927	+	1	0.989	0.119	0		atgaaaCAATggcagtagtcttcca
Spotted-Deer	Spotted-Deer			V$YY1F	Activator/repressor binding to transcription initiation site	V$YY1.02	Yin and Yang 1 repressor sites	Embryonic Structures	0.94	929	951	940	-	1	0.991	0.051	0		tggaaaCCATtttggaagactac
Spotted-Deer	Spotted-Deer			V$NFAT	Nuclear factor of activated T-cells	V$NFAT.01	Nuclear factor of activated T-cells	Blood Cells Cardiovascular System Heart Immune System Leukocytes Lymphocytes Myeloid Cells	0.95	937	955	946	-	1	0.95	0	0		ttggtGGAAaccattttgg
Spotted-Deer	Spotted-Deer			V$ZFHX	Two-handed zinc finger homeodomain transcription factors	V$AREB6.04	AREB6 (Atp1a1 regulatory element binding factor 6)	Embryonic Structures	0.98	940	952	946	+	1	0.963	-0.017	0		aaatgGTTTccac
Spotted-Deer	Spotted-Deer			V$MYBL	Cellular and viral myb-like transcriptional regulators	V$VMYB.02	v-Myb	Blood Cells Bone Marrow Cells Hematopoietic System Immune System Leukocytes Lymphocytes	0.9	955	969	962	-	1	0.99	0.09	0		ccgtAACGgccgaat
Spotted-Deer	Spotted-Deer			V$ETSF	Human and murine ETS1 factors	V$SPI1.02	SPI-1 proto-oncogene; hematopoietic transcription factor PU.1	Antibody-Producing Cells Blood Cells Bone Marrow Cells Breast Central Nervous System Endocrine System Germ Cells Hematopoietic System Immune System Leukocytes Lymphocytes Monocytes Myeloid Cells Nervous System Phagocytes Prostate Respiratory System Spinal Cord Testis Urogenital System	0.96	977	997	987	-	1	0.993	0.033	0		tggattggGGAAgttcgacaa
Spotted-Deer	Spotted-Deer			V$MZF1	Myeloid zinc finger 1 factors	V$MZF1.02	Myeloid zinc finger protein MZF1	Blood Cells Bone Marrow Cells Hematopoietic System Immune System Leukocytes Myeloid Cells	0.99	983	993	988	-	1	0.995	0.005	0		ttGGGGaagtt
Spotted-Deer	Spotted-Deer			V$ZFHX	Two-handed zinc finger homeodomain transcription factors	V$AREB6.04	AREB6 (Atp1a1 regulatory element binding factor 6)	Embryonic Structures	0.98	993	1005	999	-	1	0.959	-0.021	0		tgaccGTTTggat
Spotted-Deer	Spotted-Deer			V$MYBL	Cellular and viral myb-like transcriptional regulators	V$VMYB.05	v-Myb, variant of AMV v-myb	Blood Cells Bone Marrow Cells Hematopoietic System Immune System Leukocytes Lymphocytes	0.9	994	1008	1001	+	1	0.955	0.055	0		tccaAACGgtcacta
Spotted-Deer	Spotted-Deer			V$ZF08	C2H2 zinc finger transcription factors 8	V$ZNF354C.01	KRAB-zinc finger protein synten (KID3)		0.97	1007	1017	1012	+	1	0.965	-0.005	0		tagctCCACta
Spotted-Deer	Spotted-Deer			V$YY1F	Activator/repressor binding to transcription initiation site	V$YY1.02	Yin and Yang 1 repressor sites	Embryonic Structures	0.94	1010	1032	1021	-	1	0.975	0.035	0		ttctcgCCATattggtagtggag
Spotted-Deer	Spotted-Deer			V$MZF1	Myeloid zinc finger 1 factors	V$MZF1.01	Myeloid zinc finger protein MZF1	Blood Cells Bone Marrow Cells Hematopoietic System Immune System Leukocytes Myeloid Cells	0.99	1038	1048	1043	-	1	0.992	0.002	0		gcGGGGaaaat
Spotted-Deer	Spotted-Deer			V$SPZ1	Testis-specific bHLH-Zip transcription factors	V$SPZ1.01	Spermatogenic Zip 1 transcription factor		0.94	1046	1056	1051	-	1	0.968	0.028	0		aGGAGggtgcg
Spotted-Deer	Spotted-Deer			V$PURA	Pur-alpha binds both single-stranded and douple-stranded DNA in a sequence-specific manner	V$PURALPHA.01	Purine-rich element binding protein A	Brain Central Nervous System Muscle, Smooth Muscles Nervous System Neuroglia Neurons	0.97	1068	1080	1074	-	1	0.977	0.007	0		ggAGGCgaaggga
Spotted-Deer	Spotted-Deer			V$AP2F	Activator protein 2	V$TCFAP2A.02	Transcription factor AP-2, alpha	ubiquitous	0.94	1079	1093	1086	-	1	0.963	0.023	1	part of model match of IKRS_AP2F_01	ttccCCTGcgggcgg
Spotted-Deer	Spotted-Deer			V$MZF1	Myeloid zinc finger 1 factors	V$MZF1.02	Myeloid zinc finger protein MZF1	Blood Cells Bone Marrow Cells Hematopoietic System Immune System Leukocytes Myeloid Cells	0.99	1086	1096	1091	+	1	0.988	-0.002	0		caGGGGaattg
Spotted-Deer	Spotted-Deer			V$ETSF	Human and murine ETS1 factors	V$SPI1.02	SPI-1 proto-oncogene; hematopoietic transcription factor PU.1	Antibody-Producing Cells Blood Cells Bone Marrow Cells Breast Central Nervous System Endocrine System Germ Cells Hematopoietic System Immune System Leukocytes Lymphocytes Monocytes Myeloid Cells Nervous System Phagocytes Prostate Respiratory System Spinal Cord Testis Urogenital System	0.96	1082	1102	1092	+	1	0.96	0	1	part of model match of SP1F_ETSF_04	cccgcaggGGAAttgcttgcc
Spotted-Deer	Spotted-Deer			V$THAP	THAP domain containing protein	V$THAP1.01	THAP domain containing, apoptosis associated protein	Brain Central Nervous System Nervous System	0.9	1098	1108	1103	-	1	0.983	0.083	0		agtaagGGCAa
Spotted-Deer	Spotted-Deer			V$RUSH	SWI/SNF related nucleophosphoproteins with a RING finger DNA binding motif	V$SMARCA3.02	SWI/SNF related, matrix associated, actin dependent regulator of chromatin, subfamily a, member 3		0.98	1102	1112	1107	+	1	0.986	0.006	0		ccttACTTgtc
Spotted-Deer	Spotted-Deer			V$TALE	TALE homeodomain class recognizing TG motifs	V$TGIF.01	TG-interacting factor belonging to TALE class of homeodomain factors	Bone Marrow Cells Brain Central Nervous System Embryonic Structures Hematopoietic System Myeloid Cells Nervous System Neurons	1	1102	1118	1110	+	1	0.997	-0.003	0		ccttacttGTCAtggcg
Spotted-Deer	Spotted-Deer			V$TCFF	TCF11 transcription factor	V$TCF11.01	TCF11/LCR-F1/Nrf1 homodimers		1	1110	1116	1113	+	1	0.991	-0.009	0		GTCAtgg
Spotted-Deer	Spotted-Deer			V$PAX3	PAX-3 binding sites	V$PAX3.03	Pax-3 paired domain protein	Embryonic Structures Muscle, Skeletal Muscles	0.93	1107	1125	1116	+	1	0.987	0.057	1	part of model match of SORY_PAX3_01	cttgtCATGgcgactgtcc
Spotted-Deer	Spotted-Deer			V$SORY	SOX/SRY-sex/testis determinig and related HMG box factors	V$SOX6.01	SRY (sex determining region Y)-box 6	Bone and Bones Cartilage Connective Tissue Digestive System Ear Embryonic Structures Endocrine System Islets of Langerhans Nervous System Neuroglia Pancreas Skeleton Testis Thyroid Gland Urogenital System	0.97	1114	1138	1126	-	1	0.979	0.009	0		ctggcACAAagctggacagtcgcca
Spotted-Deer	Spotted-Deer			V$RBP2	Retinoblastoma-binding proteins with demethylase activity	V$PLU1_JARID1B.01	Jumonji, AT rich interactive domain 1B		0.96	1127	1135	1131	-	1	0.961	0.001	0		GCACaaagc
Spotted-Deer	Spotted-Deer			V$SMAD	Vertebrate SMAD family of transcription factors	V$GC_SBE.01	GC-rich Smad1/5 binding element	Embryonic Structures Kidney Urogenital System	0.94	1136	1146	1141	-	1	0.953	0.013	0		cgaggCTCCtg
Spotted-Deer	Spotted-Deer			V$IKRS	Ikaros zinc finger family	V$IK2.01	Ikaros 2, potential regulator of lymphocyte differentiation	Antibody-Producing Cells Blood Cells Bone Marrow Cells Hematopoietic System Immune System Leukocytes Lymphocytes Thymus Gland	0.98	1154	1166	1160	+	1	0.963	-0.017	0		tgctGGGAttggg
Spotted-Deer	Spotted-Deer			V$GUCE	GTF2IRDI upstream control element	V$GTF3R4.01	GTF2I-like repeat 4 of GTF3	Antibody-Producing Cells Blood Cells Embryonic Structures Immune System Leukocytes Lymphocytes Muscle, Skeletal Muscles	0.97	1157	1167	1162	+	1	0.966	-0.004	0		tggGATTggga
Spotted-Deer	Spotted-Deer			V$IKRS	Ikaros zinc finger family	V$IK2.01	Ikaros 2, potential regulator of lymphocyte differentiation	Antibody-Producing Cells Blood Cells Bone Marrow Cells Hematopoietic System Immune System Leukocytes Lymphocytes Thymus Gland	0.98	1160	1172	1166	+	1	0.98	0	0		gattGGGAttttc
Spotted-Deer	Spotted-Deer			V$NFKB	Nuclear factor kappa B/c-rel	V$NFKAPPAB65.01	NF-kappaB (p65)	Blood Cells Bone Marrow Cells Hematopoietic System Immune System Leukocytes Myeloid Cells Phagocytes	0.87	1162	1176	1169	+	1	0.982	0.112	1	part of model match of ETSF_NFKB_02	ttgggattTTCCcct
Spotted-Deer	Spotted-Deer			V$MZF1	Myeloid zinc finger 1 factors	V$MZF1.02	Myeloid zinc finger protein MZF1	Blood Cells Bone Marrow Cells Hematopoietic System Immune System Leukocytes Myeloid Cells	0.99	1167	1177	1172	-	1	0.998	0.008	0		gaGGGGaaaat
Spotted-Deer	Spotted-Deer			V$MAZF	Myc associated zinc fingers	V$MAZ.01	Myc associated zinc finger protein (MAZ)	Blood Cells Immune System Leukocytes	0.9	1169	1181	1175	-	1	0.961	0.061	0		gtggGAGGggaaa
Spotted-Deer	Spotted-Deer			V$EBOX	E-box binding factors	V$MYCMAX.02	c-Myc/Max heterodimer	ubiquitous	0.92	1173	1189	1181	-	1	0.988	0.068	1	part of model match of CEBP_EBOX_01	cggagcaCGTGggaggg
Spotted-Deer	Spotted-Deer			V$HESF	Vertebrate homologues of enhancer of split complex	V$DEC2.01	Basic helix-loop-helix protein known as Dec2 or Sharp2	Cardiovascular System Central Nervous System Ear Embryonic Structures Heart Muscles Myocardium Nervous System Neurons	0.96	1174	1188	1181	-	1	0.988	0.028	0		ggagcaCGTGggagg
Spotted-Deer	Spotted-Deer			V$HIFF	Hypoxia inducible factor, bHLH/PAS protein family	V$HIF1.02	Hypoxia inducible factor, bHLH / PAS protein family	Brain Cardiovascular System Central Nervous System Endocrine System Nervous System Pineal Gland	0.93	1173	1189	1181	+	1	0.983	0.053	0		ccctcccaCGTGctccg
Spotted-Deer	Spotted-Deer			V$EBOX	E-box binding factors	V$NMYC.01	N-Myc	ubiquitous	0.92	1174	1190	1182	+	1	0.994	0.074	0		cctcccaCGTGctccgg
Spotted-Deer	Spotted-Deer			V$HESF	Vertebrate homologues of enhancer of split complex	V$DEC2.01	Basic helix-loop-helix protein known as Dec2 or Sharp2	Cardiovascular System Central Nervous System Ear Embryonic Structures Heart Muscles Myocardium Nervous System Neurons	0.96	1175	1189	1182	+	1	0.954	-0.006	0		ctcccaCGTGctccg
Spotted-Deer	Spotted-Deer			V$HIFF	Hypoxia inducible factor, bHLH/PAS protein family	V$HRE.02	Hypoxia-response elements	Brain Cardiovascular System Central Nervous System Endocrine System Nervous System Pineal Gland	0.97	1174	1190	1182	-	1	0.988	0.018	1	part of model match of HIFF_ETSF_01	ccggagcaCGTGggagg
Spotted-Deer	Spotted-Deer			V$RUSH	SWI/SNF related nucleophosphoproteins with a RING finger DNA binding motif	V$SMARCA3.02	SWI/SNF related, matrix associated, actin dependent regulator of chromatin, subfamily a, member 3		0.98	1199	1209	1204	-	1	0.978	-0.002	0		caaaACTTtta
Spotted-Deer	Spotted-Deer			V$MYT1	MYT1 C2HC zinc finger protein	V$MYT1.02	MyT1 zinc finger transcription factor involved in primary neurogenesis	Central Nervous System Nervous System Neuroglia Neurons	0.88	1199	1211	1205	+	1	0.996	0.116	0		taaAAGTtttgag
Spotted-Deer	Spotted-Deer			V$RUSH	SWI/SNF related nucleophosphoproteins with a RING finger DNA binding motif	V$SMARCA3.02	SWI/SNF related, matrix associated, actin dependent regulator of chromatin, subfamily a, member 3		0.98	1217	1227	1222	-	1	0.986	0.006	0		ctggACTTttg
Spotted-Deer	Spotted-Deer			V$ETSF	Human and murine ETS1 factors	V$PDEF.01	Prostate-derived Ets factor	Antibody-Producing Cells Blood Cells Bone Marrow Cells Breast Central Nervous System Endocrine System Germ Cells Hematopoietic System Immune System Leukocytes Lymphocytes Monocytes Myeloid Cells Nervous System Phagocytes Prostate Respiratory System Spinal Cord Testis Urogenital System	0.93	1226	1246	1236	-	1	0.953	0.023	0		tgcggccaGGATggtggctct
Spotted-Deer	Spotted-Deer			V$MYOD	Myoblast determining factors	V$TCF12.01	Helix-loop-helix transcription factor 12	Antibody-Producing Cells Blood Cells Embryonic Structures Germ Cells Immune System Leukocytes Lymphocytes Muscle, Skeletal Muscles Thymus Gland Urogenital System	0.98	1239	1255	1247	+	1	0.984	0.004	0		tggccgcaGGTGgccgc
Spotted-Deer	Spotted-Deer			V$HAND	Twist subfamily of class B bHLH transcription factors	V$TAL1_E2A.01	Complex of Lmo2 bound to Tal-1, E2A proteins, and GATA-1, half-site 1	Antibody-Producing Cells Blood Cells Bone Marrow Cells Bone and Bones Cardiovascular System Connective Tissue Embryonic Structures Heart Hematopoietic System Immune System Integumentary System Leukocytes Lymphocytes Muscles Myocardium Skeleton Thymus Gland	0.98	1238	1258	1248	+	1	0.973	-0.007	0		ctggccgCAGGtggccgcagg
Spotted-Deer	Spotted-Deer			V$NEUR	NeuroD, Beta2, HLH domain	V$MASH1.01	Mammalian achaete scute homolog 1 (Ascl1)	Antibody-Producing Cells Blood Cells Brain Central Nervous System Digestive System Ear Embryonic Structures Endocrine System Eye Immune System Islets of Langerhans Leukocytes Lymphocytes Nervous System Neuroglia Neurons Nose Pancreas Respiratory System Spinal Cord Thymus Gland	0.98	1242	1254	1248	-	1	0.953	-0.027	0		cggccacCTGCgg
Spotted-Deer	Spotted-Deer			V$ZFHX	Two-handed zinc finger homeodomain transcription factors	V$SIP1.01	Smad-interacting protein	Embryonic Structures	0.98	1242	1254	1248	-	1	0.954	-0.026	0		cggccACCTgcgg
Comment: Full sequence - no RTE (1269 bp)

## Sheet: Tibetan-Antelope
Seq. name	Accession no.	Gene symbol	GeneID	Matrix Family	Detailed Family Information	Matrix	Detailed Matrix Information	Tissue	Opt.	Start position	End position	Anchor position	Strand	Core sim.	Matrix sim.	Mat. sim. - opt.	Evidence #	Evidence	Sequence
Tibetan-Antelope	Tibetan-Antelope			V$SMAD	Vertebrate SMAD family of transcription factors	V$SMAD.01	Sma- and Mad-related proteins	Embryonic Structures Kidney Urogenital System	0.96	3	13	8	-	1	0.959	-0.001	0		gatGTCTgtcg
Tibetan-Antelope	Tibetan-Antelope			V$ZF35	Zinc finger protein ZNF35	V$ZNF35.01	Human zinc finger protein ZNF35		0.96	30	42	36	-	1	0.973	0.013	0		gacgggAAGAggg
Tibetan-Antelope	Tibetan-Antelope			V$LEFF	LEF1/TCF	V$LEF1.02	TCF/LEF-1, involved in the Wnt signal transduction pathway	Adipose Tissue Connective Tissue Digestive System Embryonic Structures Endocrine System Islets of Langerhans Pancreas	0.94	77	93	85	+	1	0.996	0.056	0		accgcttCAAAgttcgc
Tibetan-Antelope	Tibetan-Antelope			V$RUSH	SWI/SNF related nucleophosphoproteins with a RING finger DNA binding motif	V$SMARCA3.02	SWI/SNF related, matrix associated, actin dependent regulator of chromatin, subfamily a, member 3		0.98	83	93	88	-	1	0.957	-0.023	0		gcgaACTTtga
Tibetan-Antelope	Tibetan-Antelope			V$GUCE	GTF2IRDI upstream control element	V$GTF3R4.01	GTF2I-like repeat 4 of GTF3	Antibody-Producing Cells Blood Cells Embryonic Structures Immune System Leukocytes Lymphocytes Muscle, Skeletal Muscles	0.97	94	104	99	+	1	0.963	-0.007	0		aggGATTggga
Tibetan-Antelope	Tibetan-Antelope			V$IKRS	Ikaros zinc finger family	V$IK2.01	Ikaros 2, potential regulator of lymphocyte differentiation	Antibody-Producing Cells Blood Cells Bone Marrow Cells Hematopoietic System Immune System Leukocytes Lymphocytes Thymus Gland	0.98	97	109	103	+	1	0.978	-0.002	0		gattGGGAtacag
Tibetan-Antelope	Tibetan-Antelope			V$CIZF	CAS interating zinc finger protein	V$NMP4.01	NMP4 (nuclear matrix protein 4) / CIZ (Cas-interacting zinc finger protein)		0.97	114	124	119	+	1	0.963	-0.007	0		ggAAAAatgct
Tibetan-Antelope	Tibetan-Antelope			V$NFAT	Nuclear factor of activated T-cells	V$NFAT5.02	Nuclear factor of activated T-cells 5	Blood Cells Cardiovascular System Heart Immune System Leukocytes Lymphocytes Myeloid Cells	0.87	111	129	120	+	1	0.963	0.093	0		actGGAAaaatgctccagt
Tibetan-Antelope	Tibetan-Antelope			V$ZF35	Zinc finger protein ZNF35	V$ZNF35.01	Human zinc finger protein ZNF35		0.96	128	140	134	-	1	0.964	0.004	0		aggaggAATAcac
Tibetan-Antelope	Tibetan-Antelope			V$ZF02	C2H2 zinc finger transcription factors 2	V$ZKSCAN3.01	Zinc finger with KRAB and SCAN domains 3	Blood Cells Immune System Leukocytes Lymphocytes Thymus Gland	1	135	157	146	-	1	0.967	-0.033	0		ttgtgCCCCctccagggaggagg
Tibetan-Antelope	Tibetan-Antelope			V$PLAG	Pleomorphic adenoma gene	V$PLAG1.02	Pleomorphic adenoma gene 1	Brain Central Nervous System Digestive System Embryonic Structures Endocrine System Nervous System Neurons	0.97	146	168	157	+	1	1	0.03	0		gaGGGGgcacaaggtccagcgaa
Tibetan-Antelope	Tibetan-Antelope			V$MOKF	Mouse Krueppel like factor	V$MOK2.02	Ribonucleoprotein associated zinc finger protein MOK-2 (human)		0.98	152	172	162	-	1	0.989	0.009	0		tttattcgctggaCCTTgtgc
Tibetan-Antelope	Tibetan-Antelope			V$FKHD	Fork head domain factors	V$FOXP1_ES.01	Alternative splicing variant of FOXP1, activated in ESCs	Blood Cells Breast Central Nervous System Digestive System Ear Endocrine System Eye Immune System Islets of Langerhans Leukocytes Liver Lymphocytes Muscle, Skeletal Muscles Nervous System Ovary Pancreas Prostate Spinal Cord Testis Thymus Gland Thyroid Gland Urogenital System	1	164	180	172	+	1	0.981	-0.019	0		gcgaataAACAgcgttc
Tibetan-Antelope	Tibetan-Antelope			V$BCDF	Bicoid-like homeodomain transcription factors	V$PTX1.01	Pituitary Homeobox 1 (Ptx1, Pitx-1)	Brain Cardiovascular System Central Nervous System Ear Embryonic Structures Endocrine System Eye Heart Nervous System Neurons Pineal Gland Pituitary Gland	0.94	177	193	185	+	1	0.964	0.024	0		gttcCTAAgcctagtcg
Tibetan-Antelope	Tibetan-Antelope			V$HIFF	Hypoxia inducible factor, bHLH/PAS protein family	V$HRE.02	Hypoxia-response elements	Brain Cardiovascular System Central Nervous System Endocrine System Nervous System Pineal Gland	0.97	193	209	201	+	1	0.978	0.008	0		ggtagctaCGTGccacc
Tibetan-Antelope	Tibetan-Antelope			V$ZF08	C2H2 zinc finger transcription factors 8	V$ZNF354C.01	KRAB-zinc finger protein synten (KID3)		0.97	225	235	230	+	1	0.981	0.011	0		tgggtCCACct
Tibetan-Antelope	Tibetan-Antelope			V$ZFHX	Two-handed zinc finger homeodomain transcription factors	V$DELTAEF1.01	deltaEF1	Embryonic Structures	0.99	227	239	233	+	1	0.96	-0.03	0		ggtccACCTttcc
Tibetan-Antelope	Tibetan-Antelope			V$CLOX	CLOX and CLOX homology (CDP) factors	V$CDP.02	Transcriptional repressor CDP		0.94	231	249	240	-	1	0.95	0.01	0		gaggtcCAATggaaaggtg
Tibetan-Antelope	Tibetan-Antelope			V$E2FF	E2F-myc activator/cell cycle regulator	V$E2F4_DP1.01	E2F-4/DP-1 heterodimeric complex	ubiquitous	0.84	264	280	272	-	1	0.972	0.132	0		gggttgCGCGcgaagtc
Tibetan-Antelope	Tibetan-Antelope			V$ZF5F	ZF5 POZ domain zinc finger	V$ZF5.01	Zinc finger / POZ domain transcription factor		0.95	265	279	272	-	1	0.958	0.008	0		ggttgcGCGCgaagt
Tibetan-Antelope	Tibetan-Antelope			V$E2FF	E2F-myc activator/cell cycle regulator	V$E2F4_DP1.01	E2F-4/DP-1 heterodimeric complex	ubiquitous	0.84	265	281	273	+	1	0.977	0.137	1	part of model match of E2FF_SP1F_01	acttcgCGCGcaaccca
Tibetan-Antelope	Tibetan-Antelope			V$NKXH	NKX homeodomain factors	V$TTF1.01	Thyroid transcription factor-1 (TTF1) binding site	Bone and Bones Cardiovascular System Central Nervous System Connective Tissue Digestive System Embryonic Structures Endocrine System Heart Islets of Langerhans Lung Muscles Myocardium Nervous System Pancreas Prostate Respiratory System Skeleton Spinal Cord Thyroid Gland Urogenital System	0.99	275	293	284	+	1	0.961	-0.029	0		caaccCAAGggaggggagg
Tibetan-Antelope	Tibetan-Antelope			V$MAZF	Myc associated zinc fingers	V$MAZ.01	Myc associated zinc finger protein (MAZ)	Blood Cells Immune System Leukocytes	0.9	281	293	287	+	1	0.973	0.073	0		aaggGAGGggagg
Tibetan-Antelope	Tibetan-Antelope			V$ZF02	C2H2 zinc finger transcription factors 2	V$ZBTB7.03	Zinc finger and BTB domain containing 7A, pokemon	Blood Cells Immune System Leukocytes Lymphocytes Thymus Gland	0.88	278	300	289	-	1	0.968	0.088	0		tcttaCCCCtcccctcccttggg
Tibetan-Antelope	Tibetan-Antelope			V$KLFS	Krueppel like transcription factors	V$KKLF.01	Kidney-enriched kruppel-like factor, KLF15	Blood Cells Bone Marrow Cells Digestive System Embryonic Structures Erythrocytes Hematopoietic System Liver	0.91	282	298	290	+	1	0.955	0.045	1	part of model match of KLFS_SP1F_03	agggaGGGGaggggtaa
Tibetan-Antelope	Tibetan-Antelope			V$MZF1	Myeloid zinc finger 1 factors	V$MZF1.03	Myeloid zinc finger protein MZF1	Blood Cells Bone Marrow Cells Hematopoietic System Immune System Leukocytes Myeloid Cells	0.95	285	295	290	+	1	0.995	0.045	0		gaGGGGagggg
Tibetan-Antelope	Tibetan-Antelope			V$PURA	Pur-alpha binds both single-stranded and douple-stranded DNA in a sequence-specific manner	V$PURALPHA.01	Purine-rich element binding protein A	Brain Central Nervous System Muscle, Smooth Muscles Nervous System Neuroglia Neurons	0.97	284	296	290	+	1	0.985	0.015	0		ggAGGGgaggggt
Tibetan-Antelope	Tibetan-Antelope			V$ZF07	C2H2 zinc finger transcription factors 7	V$ZNF263.01	Zinc finger protein 263, ZKSCAN12 (zinc finger protein with KRAB and SCAN domains 12)		0.92	283	297	290	-	1	0.957	0.037	0		tacccCTCCcctccc
Tibetan-Antelope	Tibetan-Antelope			V$CSEN	Calsenilin, presenilin binding protein, EF hand transcription factor	V$DREAM.01	Downstream regulatory element-antagonist modulator, Ca2+-binding protein of the neuronal calcium sensors family that binds DRE (downstream regulatory element) sites as a tetramer	Brain Cardiovascular System Central Nervous System Germ Cells Heart Muscles Myocardium Nervous System Neurons Urogenital System	0.95	308	318	313	+	1	0.953	0.003	0		agGTCAcgggt
Tibetan-Antelope	Tibetan-Antelope			V$IKRS	Ikaros zinc finger family	V$IK2.01	Ikaros 2, potential regulator of lymphocyte differentiation	Antibody-Producing Cells Blood Cells Bone Marrow Cells Hematopoietic System Immune System Leukocytes Lymphocytes Thymus Gland	0.98	314	326	320	-	1	0.966	-0.014	0		tgatGGGAacccg
Tibetan-Antelope	Tibetan-Antelope			V$ZF02	C2H2 zinc finger transcription factors 2	V$ZNF300.01	KRAB-containing zinc finger protein 300	Blood Cells Immune System Leukocytes Lymphocytes Thymus Gland	0.99	321	343	332	-	1	0.95	-0.04	0		cccagggCCCCagggcttgatgg
Tibetan-Antelope	Tibetan-Antelope			V$AP2F	Activator protein 2	V$TCFAP2A.02	Transcription factor AP-2, alpha	ubiquitous	0.94	326	340	333	+	1	0.992	0.052	0		aagcCCTGgggccct
Tibetan-Antelope	Tibetan-Antelope			V$RBPF	RBPJ - kappa	V$RBPJK.02	Mammalian transcriptional repressor RBP-Jkappa/CBF1	Antibody-Producing Cells Blood Cells Immune System Leukocytes Lymphocytes	0.94	336	348	342	+	1	0.95	0.01	0		gcccTGGGaagtt
Tibetan-Antelope	Tibetan-Antelope			V$IKRS	Ikaros zinc finger family	V$IK2.01	Ikaros 2, potential regulator of lymphocyte differentiation	Antibody-Producing Cells Blood Cells Bone Marrow Cells Hematopoietic System Immune System Leukocytes Lymphocytes Thymus Gland	0.98	337	349	343	+	1	0.964	-0.016	0		ccctGGGAagttt
Tibetan-Antelope	Tibetan-Antelope			V$CHRF	Cell cycle regulators: Cell cycle homology element	V$CHR.01	Cell cycle gene homology region (CDE/CHR tandem elements regulate cell cycle dependent repression)		0.92	344	356	350	+	1	0.955	0.035	0		aagtTTGAagtgg
Tibetan-Antelope	Tibetan-Antelope			V$NKXH	NKX homeodomain factors	V$NKX24.01	NK2 homeobox 4, NKX 2 DELTA	Bone and Bones Cardiovascular System Central Nervous System Connective Tissue Digestive System Embryonic Structures Endocrine System Heart Islets of Langerhans Lung Muscles Myocardium Nervous System Pancreas Prostate Respiratory System Skeleton Spinal Cord Thyroid Gland Urogenital System	0.87	345	363	354	+	1	0.961	0.091	0		agtttgaAGTGgctgctgg
Tibetan-Antelope	Tibetan-Antelope			V$HAND	Twist subfamily of class B bHLH transcription factors	V$TAL1_E2A.02	T-cell acute lymphocytic leukemia 1, SCL	Antibody-Producing Cells Blood Cells Bone Marrow Cells Bone and Bones Cardiovascular System Connective Tissue Embryonic Structures Heart Hematopoietic System Immune System Integumentary System Leukocytes Lymphocytes Muscles Myocardium Skeleton Thymus Gland	0.98	349	369	359	-	1	0.963	-0.017	0		cagctccCAGCagccacttca
Tibetan-Antelope	Tibetan-Antelope			V$ETSF	Human and murine ETS1 factors	V$SPI1.02	SPI-1 proto-oncogene; hematopoietic transcription factor PU.1	Antibody-Producing Cells Blood Cells Bone Marrow Cells Breast Central Nervous System Endocrine System Germ Cells Hematopoietic System Immune System Leukocytes Lymphocytes Monocytes Myeloid Cells Nervous System Phagocytes Prostate Respiratory System Spinal Cord Testis Urogenital System	0.96	373	393	383	-	1	0.962	0.002	1	part of model match of AP1R_ETSF_EGRF_01	gtcgaggcGGAAgctttcgga
Tibetan-Antelope	Tibetan-Antelope			V$ETSF	Human and murine ETS1 factors	V$SPI1.02	SPI-1 proto-oncogene; hematopoietic transcription factor PU.1	Antibody-Producing Cells Blood Cells Bone Marrow Cells Breast Central Nervous System Endocrine System Germ Cells Hematopoietic System Immune System Leukocytes Lymphocytes Monocytes Myeloid Cells Nervous System Phagocytes Prostate Respiratory System Spinal Cord Testis Urogenital System	0.96	387	407	397	+	1	0.965	0.005	0		cctcgacgGGAAgtgcttgaa
Tibetan-Antelope	Tibetan-Antelope			V$PLAG	Pleomorphic adenoma gene	V$PLAG1.02	Pleomorphic adenoma gene 1	Brain Central Nervous System Digestive System Embryonic Structures Endocrine System Nervous System Neurons	0.97	394	416	405	-	1	1	0.03	0		caGGGGgagttcaagcacttccc
Tibetan-Antelope	Tibetan-Antelope			V$MZF1	Myeloid zinc finger 1 factors	V$MZF1.02	Myeloid zinc finger protein MZF1	Blood Cells Bone Marrow Cells Hematopoietic System Immune System Leukocytes Myeloid Cells	0.99	405	415	410	-	1	0.986	-0.004	0		agGGGGagttc
Tibetan-Antelope	Tibetan-Antelope			V$ZF02	C2H2 zinc finger transcription factors 2	V$ZNF300.01	KRAB-containing zinc finger protein 300	Blood Cells Immune System Leukocytes Lymphocytes Thymus Gland	0.99	403	425	414	+	1	0.951	-0.039	0		ttgaactCCCCctgcggtcttcg
Tibetan-Antelope	Tibetan-Antelope			V$ZF35	Zinc finger protein ZNF35	V$ZNF35.01	Human zinc finger protein ZNF35		0.96	417	429	423	-	1	0.957	-0.003	0		tcgccgAAGAccg
Tibetan-Antelope	Tibetan-Antelope			V$HEAT	Heat shock factors	V$HSF2.02	Heat shock factor 2	ubiquitous	0.95	424	448	436	-	1	0.983	0.033	0		gtaggtgctttaAGAAcgatcgccg
Tibetan-Antelope	Tibetan-Antelope			V$MYBL	Cellular and viral myb-like transcriptional regulators	V$CMYB.02	c-Myb, important in hematopoesis, cellular equivalent to avian myoblastosis virus oncogene v-myb	Blood Cells Bone Marrow Cells Hematopoietic System Immune System Leukocytes Lymphocytes	0.96	455	469	462	+	0.99	0.97	0.01	0		ttcCAACcggcagag
Tibetan-Antelope	Tibetan-Antelope			V$MIZ1	Myc-interacting Zn finger protein 1	V$MIZ1.01	Myc-interacting Zn finger protein 1, zinc finger and BTB domain containing 17 (ZBTB17)		0.96	465	475	470	-	1	0.956	-0.004	0		ggcgcCCTCtg
Tibetan-Antelope	Tibetan-Antelope			V$OCT1	Octamer binding protein	V$OCT1.02	Octamer-binding factor 1	Antibody-Producing Cells Blood Cells Immune System Kidney Leukocytes Lymphocytes Urogenital System	0.85	506	520	513	-	1	0.953	0.103	0		aagATGCaaaagagg
Tibetan-Antelope	Tibetan-Antelope			V$SIX3	Sine oculis homeobox homolog 3	V$SIX3.03	SIX3 / SIXdomain (SD) and Homeodomain (HD) transcription factor	Brain Central Nervous System Embryonic Structures Endocrine System Eye Nervous System Pituitary Gland	1	511	531	521	-	1	0.97	-0.03	0		atttagcTAATaagatgcaaa
Tibetan-Antelope	Tibetan-Antelope			V$CIZF	CAS interating zinc finger protein	V$NMP4.01	NMP4 (nuclear matrix protein 4) / CIZ (Cas-interacting zinc finger protein)		0.97	527	537	532	-	1	0.959	-0.011	0		cgAAAAattta
Tibetan-Antelope	Tibetan-Antelope			V$SORY	SOX/SRY-sex/testis determinig and related HMG box factors	V$HBP1.01	HMG box-containing protein 1	Bone and Bones Cartilage Connective Tissue Digestive System Ear Embryonic Structures Endocrine System Islets of Langerhans Nervous System Neuroglia Pancreas Skeleton Testis Thyroid Gland Urogenital System	0.86	541	565	553	-	1	1	0.14	0		attgaatgAATGaaaagagactgag
Tibetan-Antelope	Tibetan-Antelope			V$SORY	SOX/SRY-sex/testis determinig and related HMG box factors	V$HBP1.02	HMG box-containing protein 1	Bone and Bones Cartilage Connective Tissue Digestive System Ear Embryonic Structures Endocrine System Islets of Langerhans Nervous System Neuroglia Pancreas Skeleton Testis Thyroid Gland Urogenital System	0.83	544	568	556	-	1	0.997	0.167	0		tttattgAATGaatgaaaagagact
Tibetan-Antelope	Tibetan-Antelope			V$CDXF	Vertebrate caudal related homeodomain protein	V$CDX2.03	Caudal type homeobox transcription factor 2	Blastomeres Digestive System Embryonic Structures	0.91	557	575	566	-	1	0.989	0.079	0		ataaatatTTATtgaatga
Tibetan-Antelope	Tibetan-Antelope			V$FKHD	Fork head domain factors	V$HNF3.01	Hepatocyte nuclear factor 3 (alpha, beta) (FOXA1, FOXA2)	Blood Cells Breast Central Nervous System Digestive System Ear Endocrine System Eye Immune System Islets of Langerhans Leukocytes Liver Lymphocytes Muscle, Skeletal Muscles Nervous System Ovary Pancreas Prostate Spinal Cord Testis Thymus Gland Thyroid Gland Urogenital System	0.98	559	575	567	+	0.971	0.957	-0.023	0		attcaatAAATatttat
Tibetan-Antelope	Tibetan-Antelope			V$FKHD	Fork head domain factors	V$HNF3.01	Hepatocyte nuclear factor 3 (alpha, beta) (FOXA1, FOXA2)	Blood Cells Breast Central Nervous System Digestive System Ear Endocrine System Eye Immune System Islets of Langerhans Leukocytes Liver Lymphocytes Muscle, Skeletal Muscles Nervous System Ovary Pancreas Prostate Spinal Cord Testis Thymus Gland Thyroid Gland Urogenital System	0.98	564	580	572	-	0.971	0.957	-0.023	0		caataatAAATatttat
Tibetan-Antelope	Tibetan-Antelope			V$SATB	Special AT-rich sequence binding protein	V$SATB1.01	Special AT-rich sequence-binding protein 1, predominantly expressed in thymocytes, binds to matrix attachment regions (MARs)	Blood Cells Brain Central Nervous System Embryonic Structures Immune System Leukocytes Lymphocytes Nervous System Neurons Thymus Gland	0.94	565	579	572	-	1	0.964	0.024	0		aatAATAaatattta
Tibetan-Antelope	Tibetan-Antelope			V$SAL1	Spalt-like transcription factor 1	V$SALL1.01	Spalt-like transcription factor 1	Ear Embryonic Structures Kidney Urogenital System	0.96	568	580	574	-	1	0.958	-0.002	0		caATAAtaaatat
Tibetan-Antelope	Tibetan-Antelope			V$SIX3	Sine oculis homeobox homolog 3	V$SIX3.03	SIX3 / SIXdomain (SD) and Homeodomain (HD) transcription factor	Brain Central Nervous System Embryonic Structures Endocrine System Eye Nervous System Pituitary Gland	1	564	584	574	-	1	0.955	-0.045	0		agttcaaTAATaaatatttat
Tibetan-Antelope	Tibetan-Antelope			V$RU49	Zinc finger transcription factor RU49, zinc finger proliferation 1 - Zipro1	V$RU49.01	Zinc finger transcription factor RU49 (zinc finger proliferation 1 - Zipro 1). RU49 exhibits a strong preference for binding to tandem repeats of the minimal RU49 consensus binding site.		0.98	598	604	601	+	1	0.983	0.003	0		cAGTAct
Tibetan-Antelope	Tibetan-Antelope			V$RU49	Zinc finger transcription factor RU49, zinc finger proliferation 1 - Zipro1	V$RU49.01	Zinc finger transcription factor RU49 (zinc finger proliferation 1 - Zipro 1). RU49 exhibits a strong preference for binding to tandem repeats of the minimal RU49 consensus binding site.		0.98	599	605	602	-	1	0.983	0.003	0		cAGTAct
Tibetan-Antelope	Tibetan-Antelope			V$SIX3	Sine oculis homeobox homolog 3	V$SIX3.03	SIX3 / SIXdomain (SD) and Homeodomain (HD) transcription factor	Brain Central Nervous System Embryonic Structures Endocrine System Eye Nervous System Pituitary Gland	1	599	619	609	+	1	0.977	-0.023	0		agtactgTAATaggtactggg
Tibetan-Antelope	Tibetan-Antelope			V$RU49	Zinc finger transcription factor RU49, zinc finger proliferation 1 - Zipro1	V$RU49.01	Zinc finger transcription factor RU49 (zinc finger proliferation 1 - Zipro 1). RU49 exhibits a strong preference for binding to tandem repeats of the minimal RU49 consensus binding site.		0.98	611	617	614	-	1	0.994	0.014	0		cAGTAcc
Tibetan-Antelope	Tibetan-Antelope			V$IKRS	Ikaros zinc finger family	V$IK2.01	Ikaros 2, potential regulator of lymphocyte differentiation	Antibody-Producing Cells Blood Cells Bone Marrow Cells Hematopoietic System Immune System Leukocytes Lymphocytes Thymus Gland	0.98	613	625	619	+	1	0.976	-0.004	0		tactGGGAaaccg
Tibetan-Antelope	Tibetan-Antelope			V$ZFHX	Two-handed zinc finger homeodomain transcription factors	V$AREB6.04	AREB6 (Atp1a1 regulatory element binding factor 6)	Embryonic Structures	0.98	616	628	622	-	1	0.982	0.002	0		ttgcgGTTTccca
Tibetan-Antelope	Tibetan-Antelope			V$RUSH	SWI/SNF related nucleophosphoproteins with a RING finger DNA binding motif	V$SMARCA3.02	SWI/SNF related, matrix associated, actin dependent regulator of chromatin, subfamily a, member 3		0.98	660	670	665	-	1	0.95	-0.03	0		taagACTTaga
Tibetan-Antelope	Tibetan-Antelope			V$XBBF	X-box binding factors	V$RFXDC2.01	Regulatory factor X domain containing 2 (RFX7)	Antibody-Producing Cells Blood Cells Endocrine System Immune System Leukocytes Lymphocytes Testis Urogenital System	0.83	669	687	678	-	1	0.978	0.148	0		ttcaatacatagCAACcta
Tibetan-Antelope	Tibetan-Antelope			V$MOKF	Mouse Krueppel like factor	V$MOK2.02	Ribonucleoprotein associated zinc finger protein MOK-2 (human)		0.98	687	707	697	-	1	0.972	-0.008	0		gaagtgatttgttCCTTgcct
Tibetan-Antelope	Tibetan-Antelope			V$GFI1	Growth factor independence transcriptional repressor	V$GFI1B.01	Growth factor independence 1 zinc finger protein Gfi-1B	Blood Cells Bone Marrow Cells Ear Granulocytes Hematopoietic System Immune System Leukocytes Lymphocytes Myeloid Cells Phagocytes	0.86	696	710	703	+	1	0.962	0.102	0		acaAATCacttcaga
Tibetan-Antelope	Tibetan-Antelope			V$NKXH	NKX homeodomain factors	V$NKX25.03	Homeodomain factor Nkx-2.5/Csx	Bone and Bones Cardiovascular System Central Nervous System Connective Tissue Digestive System Embryonic Structures Endocrine System Heart Islets of Langerhans Lung Muscles Myocardium Nervous System Pancreas Prostate Respiratory System Skeleton Spinal Cord Thyroid Gland Urogenital System	0.99	694	712	703	-	1	0.975	-0.015	0		tttctgaAGTGatttgttc
Tibetan-Antelope	Tibetan-Antelope			V$HAND	Twist subfamily of class B bHLH transcription factors	V$TAL1_E2A.02	T-cell acute lymphocytic leukemia 1, SCL	Antibody-Producing Cells Blood Cells Bone Marrow Cells Bone and Bones Cardiovascular System Connective Tissue Embryonic Structures Heart Hematopoietic System Immune System Integumentary System Leukocytes Lymphocytes Muscles Myocardium Skeleton Thymus Gland	0.98	711	731	721	-	1	0.968	-0.012	0		ttagcagCAGCagcatctctt
Tibetan-Antelope	Tibetan-Antelope			V$HAND	Twist subfamily of class B bHLH transcription factors	V$TAL1_E2A.02	T-cell acute lymphocytic leukemia 1, SCL	Antibody-Producing Cells Blood Cells Bone Marrow Cells Bone and Bones Cardiovascular System Connective Tissue Embryonic Structures Heart Hematopoietic System Immune System Integumentary System Leukocytes Lymphocytes Muscles Myocardium Skeleton Thymus Gland	0.98	714	734	724	-	1	0.973	-0.007	0		gatttagCAGCagcagcatct
Tibetan-Antelope	Tibetan-Antelope			V$PLAG	Pleomorphic adenoma gene	V$PLAG1.02	Pleomorphic adenoma gene 1	Brain Central Nervous System Digestive System Embryonic Structures Endocrine System Nervous System Neurons	0.97	772	794	783	-	1	0.967	-0.003	0		acGGGGgagcctggtgggcttcc
Tibetan-Antelope	Tibetan-Antelope			V$MZF1	Myeloid zinc finger 1 factors	V$MZF1.02	Myeloid zinc finger protein MZF1	Blood Cells Bone Marrow Cells Hematopoietic System Immune System Leukocytes Myeloid Cells	0.99	783	793	788	-	1	0.974	-0.016	0		cgGGGGagcct
Tibetan-Antelope	Tibetan-Antelope			V$ZF02	C2H2 zinc finger transcription factors 2	V$ZNF300.01	KRAB-containing zinc finger protein 300	Blood Cells Immune System Leukocytes Lymphocytes Thymus Gland	0.99	781	803	792	+	1	0.987	-0.003	0		ccaggctCCCCcgtccccgggat
Tibetan-Antelope	Tibetan-Antelope			V$ZF02	C2H2 zinc finger transcription factors 2	V$ZNF219.01	Kruppel-like zinc finger protein 219	Blood Cells Immune System Leukocytes Lymphocytes Thymus Gland	0.91	783	805	794	+	1	0.988	0.078	0		aggctCCCCcgtccccgggattc
Tibetan-Antelope	Tibetan-Antelope			V$MZF1	Myeloid zinc finger 1 factors	V$MZF1.02	Myeloid zinc finger protein MZF1	Blood Cells Bone Marrow Cells Hematopoietic System Immune System Leukocytes Myeloid Cells	0.99	790	800	795	-	1	0.962	-0.028	0		ccGGGGacggg
Tibetan-Antelope	Tibetan-Antelope			V$NFKB	Nuclear factor kappa B/c-rel	V$NFKAPPAB.01	NF-kappaB	Blood Cells Bone Marrow Cells Hematopoietic System Immune System Leukocytes Myeloid Cells Phagocytes	0.89	797	811	804	+	1	0.957	0.067	0		ccGGGAttctccggg
Tibetan-Antelope	Tibetan-Antelope			V$ZF35	Zinc finger protein ZNF35	V$ZNF35.01	Human zinc finger protein ZNF35		0.96	807	819	813	+	1	0.974	0.014	0		ccgggcAAGAaca
Tibetan-Antelope	Tibetan-Antelope			V$FKHD	Fork head domain factors	V$FOXP1_ES.01	Alternative splicing variant of FOXP1, activated in ESCs	Blood Cells Breast Central Nervous System Digestive System Ear Endocrine System Eye Immune System Islets of Langerhans Leukocytes Liver Lymphocytes Muscle, Skeletal Muscles Nervous System Ovary Pancreas Prostate Spinal Cord Testis Thymus Gland Thyroid Gland Urogenital System	1	809	825	817	+	1	0.959	-0.041	0		gggcaagAACActggag
Tibetan-Antelope	Tibetan-Antelope			V$NFAT	Nuclear factor of activated T-cells	V$NFAT.01	Nuclear factor of activated T-cells	Blood Cells Cardiovascular System Heart Immune System Leukocytes Lymphocytes Myeloid Cells	0.95	827	845	836	-	1	0.972	0.022	0		gagaaGGAAatagcaaccc
Tibetan-Antelope	Tibetan-Antelope			V$FKHD	Fork head domain factors	V$HNF3.01	Hepatocyte nuclear factor 3 (alpha, beta) (FOXA1, FOXA2)	Blood Cells Breast Central Nervous System Digestive System Ear Endocrine System Eye Immune System Islets of Langerhans Leukocytes Liver Lymphocytes Muscle, Skeletal Muscles Nervous System Ovary Pancreas Prostate Spinal Cord Testis Thymus Gland Thyroid Gland Urogenital System	0.98	829	845	837	-	0.971	0.959	-0.021	0		gagaaggAAATagcaac
Tibetan-Antelope	Tibetan-Antelope			V$RUSH	SWI/SNF related nucleophosphoproteins with a RING finger DNA binding motif	V$SMARCA3.02	SWI/SNF related, matrix associated, actin dependent regulator of chromatin, subfamily a, member 3		0.98	860	870	865	-	1	0.973	-0.007	0		tttcACTTctc
Tibetan-Antelope	Tibetan-Antelope			V$ETSF	Human and murine ETS1 factors	V$SPI1.02	SPI-1 proto-oncogene; hematopoietic transcription factor PU.1	Antibody-Producing Cells Blood Cells Bone Marrow Cells Breast Central Nervous System Endocrine System Germ Cells Hematopoietic System Immune System Leukocytes Lymphocytes Monocytes Myeloid Cells Nervous System Phagocytes Prostate Respiratory System Spinal Cord Testis Urogenital System	0.96	864	884	874	+	1	0.953	-0.007	1	part of model match of ETSF_AP1F_01,ETSF_CEBP_01	agtgaaagGGAAgtcgctcag
Tibetan-Antelope	Tibetan-Antelope			O$INRE	Core promoter initiator elements	O$DINR.01	Drosophila initiator motifs		0.94	879	889	884	+	1	0.962	0.022	0		gcTCAGtcgtg
Tibetan-Antelope	Tibetan-Antelope			V$IKRS	Ikaros zinc finger family	V$IK2.01	Ikaros 2, potential regulator of lymphocyte differentiation	Antibody-Producing Cells Blood Cells Bone Marrow Cells Hematopoietic System Immune System Leukocytes Lymphocytes Thymus Gland	0.98	938	950	944	+	1	0.956	-0.024	0		ccatGGGAttttc
Tibetan-Antelope	Tibetan-Antelope			V$NFAT	Nuclear factor of activated T-cells	V$NFAT5.02	Nuclear factor of activated T-cells 5	Blood Cells Cardiovascular System Heart Immune System Leukocytes Lymphocytes Myeloid Cells	0.87	936	954	945	-	1	0.953	0.083	0		cctGGAAaatcccatggat
Tibetan-Antelope	Tibetan-Antelope			V$NFKB	Nuclear factor kappa B/c-rel	V$NFKAPPAB65.01	NF-kappaB (p65)	Blood Cells Bone Marrow Cells Hematopoietic System Immune System Leukocytes Myeloid Cells Phagocytes	0.87	940	954	947	+	1	0.982	0.112	0		atgggattTTCCagg
Tibetan-Antelope	Tibetan-Antelope			V$STAT	Signal transducer and activator of transcription	V$STAT3.02	Signal transducer and activator of transcription 3	Blood Cells Bone Marrow Cells Breast Hematopoietic System Immune System Leukocytes Lymphocytes Myeloid Cells Phagocytes	0.94	944	962	953	+	1	0.971	0.031	0		gattTTCCaggcaagagta
Tibetan-Antelope	Tibetan-Antelope			V$RU49	Zinc finger transcription factor RU49, zinc finger proliferation 1 - Zipro1	V$RU49.01	Zinc finger transcription factor RU49 (zinc finger proliferation 1 - Zipro 1). RU49 exhibits a strong preference for binding to tandem repeats of the minimal RU49 consensus binding site.		0.98	958	964	961	+	1	0.979	-0.001	0		gAGTAct
Tibetan-Antelope	Tibetan-Antelope			V$RU49	Zinc finger transcription factor RU49, zinc finger proliferation 1 - Zipro1	V$RU49.01	Zinc finger transcription factor RU49 (zinc finger proliferation 1 - Zipro 1). RU49 exhibits a strong preference for binding to tandem repeats of the minimal RU49 consensus binding site.		0.98	959	965	962	-	1	0.983	0.003	0		cAGTAct
Tibetan-Antelope	Tibetan-Antelope			V$NKXH	NKX homeodomain factors	V$NKX25.03	Homeodomain factor Nkx-2.5/Csx	Bone and Bones Cardiovascular System Central Nervous System Connective Tissue Digestive System Embryonic Structures Endocrine System Heart Islets of Langerhans Lung Muscles Myocardium Nervous System Pancreas Prostate Respiratory System Skeleton Spinal Cord Thyroid Gland Urogenital System	0.99	960	978	969	+	1	0.973	-0.017	0		gtactgaAGTGgggtgcca
Tibetan-Antelope	Tibetan-Antelope			V$ZF02	C2H2 zinc finger transcription factors 2	V$ZNF300.01	KRAB-containing zinc finger protein 300	Blood Cells Immune System Leukocytes Lymphocytes Thymus Gland	0.99	958	980	969	-	1	0.958	-0.032	0		aatggcaCCCCacttcagtactc
Tibetan-Antelope	Tibetan-Antelope			V$TALE	TALE homeodomain class recognizing TG motifs	V$TGIF.01	TG-interacting factor belonging to TALE class of homeodomain factors	Bone Marrow Cells Brain Central Nervous System Embryonic Structures Hematopoietic System Myeloid Cells Nervous System Neurons	1	982	998	990	+	1	1	0	0		ccttctctGTCAgaaag
Tibetan-Antelope	Tibetan-Antelope			V$GATA	GATA binding factors	V$GATA1.01	GATA-binding factor 1	Blood Cells Bone Marrow Cells Bone and Bones Cardiovascular System Connective Tissue Embryonic Structures Erythrocytes Heart Hematopoietic System Immune System Leukocytes Lymphocytes Muscles Myocardium Skeleton	0.96	996	1008	1002	+	1	0.993	0.033	0		aagtGATAggggt
Tibetan-Antelope	Tibetan-Antelope			V$ZF02	C2H2 zinc finger transcription factors 2	V$ZNF300.01	KRAB-containing zinc finger protein 300	Blood Cells Immune System Leukocytes Lymphocytes Thymus Gland	0.99	992	1014	1003	-	1	0.96	-0.03	0		tttcacaCCCCtatcactttctg
Tibetan-Antelope	Tibetan-Antelope			V$BRAC	Brachyury gene, mesoderm developmental factor	V$EOMES.03	Eomesodermin, TBR-2 (T-box, brain, 2)	Blood Cells Bone and Bones Brain Breast Cardiovascular System Central Nervous System Ear Embryonic Structures Endocrine System Heart Immune System Leukocytes Lymphocytes Muscles Myocardium Nervous System Pituitary Gland Thyroid Gland	0.98	996	1018	1007	+	1	0.997	0.017	0		aagtgataggggTGTGaaaataa
Tibetan-Antelope	Tibetan-Antelope			V$CEBP	Ccaat/Enhancer Binding Protein	V$CEBPB.02	CCAAT/enhancer binding protein beta	Adipose Tissue Bone Marrow Cells Connective Tissue Digestive System Hematopoietic System Immune System Liver Myeloid Cells Phagocytes	0.91	1003	1017	1010	+	1	0.975	0.065	1	part of model match of CEBP_STAT_01	aggggTGTGaaaata
Tibetan-Antelope	Tibetan-Antelope			V$FKHD	Fork head domain factors	V$HNF3.01	Hepatocyte nuclear factor 3 (alpha, beta) (FOXA1, FOXA2)	Blood Cells Breast Central Nervous System Digestive System Ear Endocrine System Eye Immune System Islets of Langerhans Leukocytes Liver Lymphocytes Muscle, Skeletal Muscles Nervous System Ovary Pancreas Prostate Spinal Cord Testis Thymus Gland Thyroid Gland Urogenital System	0.98	1006	1022	1014	+	0.971	0.964	-0.016	0		ggtgtgaAAATaattaa
Tibetan-Antelope	Tibetan-Antelope			V$LHXF	Lim homeodomain factors	V$LMX1B.01	LIM-homeodomain transcription factor	Brain Cardiovascular System Central Nervous System Digestive System Ear Embryonic Structures Endocrine System Eye Heart Islets of Langerhans Kidney Muscles Myocardium Nervous System Neurons Pancreas Pituitary Gland Spinal Cord Testis Urogenital System	0.91	1003	1025	1014	+	1	0.985	0.075	0		aggggtgtgaaaaTAATtaagat
Tibetan-Antelope	Tibetan-Antelope			V$CART	Cart-1 (cartilage homeoprotein 1)	V$S8.01	Binding site for S8 type homeodomains	Adrenal Glands Bone and Bones Brain Cardiovascular System Central Nervous System Connective Tissue Digestive System Embryonic Structures Endocrine System Eye Immune System Islets of Langerhans Myeloid Cells Nervous System Neurons Pancreas Phagocytes Pituitary Gland Skeleton Spinal Cord	0.97	1006	1026	1016	-	1	0.992	0.022	0		catctTAATtattttcacacc
Tibetan-Antelope	Tibetan-Antelope			V$DLXF	Distal-less homeodomain transcription factors	V$DLX1.01	DLX-1, -2, and -5 binding sites	Bone and Bones Brain Cartilage Central Nervous System Connective Tissue Digestive System Ear Embryonic Structures Endocrine System Integumentary System Islets of Langerhans Nervous System Neurons Nose Pancreas Respiratory System Skeleton	0.91	1007	1025	1016	+	1	0.988	0.078	0		gtgtgaaaatAATTaagat
Tibetan-Antelope	Tibetan-Antelope			V$HOXF	Paralog hox genes 1-8 from the four hox clusters A, B, C, D	V$HOXC8.01	Homeobox C8 / Hox-3alpha	Bone Marrow Cells Bone and Bones Connective Tissue Ear Embryonic Structures Germ Cells Hematopoietic System Immune System Lung Respiratory System Skeleton Thymus Gland Urogenital System	0.85	1008	1026	1017	-	1	0.962	0.112	0		catcttaATTAttttcaca
Tibetan-Antelope	Tibetan-Antelope			V$NKXH	NKX homeodomain factors	V$NKX25.02	Homeo domain factor Nkx-2.5/Csx, tinman homolog low affinity sites	Bone and Bones Cardiovascular System Central Nervous System Connective Tissue Digestive System Embryonic Structures Endocrine System Heart Islets of Langerhans Lung Muscles Myocardium Nervous System Pancreas Prostate Respiratory System Skeleton Spinal Cord Thyroid Gland Urogenital System	0.88	1008	1026	1017	-	1	0.971	0.091	0		catctTAATtattttcaca
Tibetan-Antelope	Tibetan-Antelope			V$HOMF	Homeodomain transcription factors	V$MSX1.01	Muscle-segment homeobox 1, msh homeobox 1	Blood Cells Bone Marrow Cells Bone and Bones Cardiovascular System Cartilage Central Nervous System Connective Tissue Digestive System Ear Embryonic Structures Endocrine System Germ Cells Heart Hematopoietic System Immune System Islets of Langerhans Leukocytes Liver Lymphocytes Nervous System Ovary Pancreas Skeleton Spinal Cord Thyroid Gland Urogenital System	0.89	1009	1027	1018	+	1	0.961	0.071	0		gtgaaaatAATTaagatgg
Tibetan-Antelope	Tibetan-Antelope			V$SIX3	Sine oculis homeobox homolog 3	V$SIX3.03	SIX3 / SIXdomain (SD) and Homeodomain (HD) transcription factor	Brain Central Nervous System Embryonic Structures Endocrine System Eye Nervous System Pituitary Gland	1	1008	1028	1018	-	1	0.952	-0.048	0		accatctTAATtattttcaca
Tibetan-Antelope	Tibetan-Antelope			V$HBOX	Homeobox transcription factors	V$EN1.02	Engrailed homeobox 1	Brain Cardiovascular System Central Nervous System Digestive System Ear Embryonic Structures Eye Muscle, Smooth Muscles Nervous System Neurons Spinal Cord	0.86	1010	1028	1019	+	1	0.962	0.102	0		tgaaaatAATTaagatggt
Tibetan-Antelope	Tibetan-Antelope			V$HOMF	Homeodomain transcription factors	V$BARX2.01	Barx2, homeobox transcription factor that preferentially binds to paired TAAT motifs	Blood Cells Bone Marrow Cells Bone and Bones Cardiovascular System Cartilage Central Nervous System Connective Tissue Digestive System Ear Embryonic Structures Endocrine System Germ Cells Heart Hematopoietic System Immune System Islets of Langerhans Leukocytes Liver Lymphocytes Nervous System Ovary Pancreas Skeleton Spinal Cord Thyroid Gland Urogenital System	0.95	1010	1028	1019	-	1	0.955	0.005	0		accatctTAATtattttca
Tibetan-Antelope	Tibetan-Antelope			V$NKX6	NK6 homeobox transcription factors	V$NKX61.01	NK6 homeobox 1	Central Nervous System Digestive System Embryonic Structures Endocrine System Islets of Langerhans Nervous System Neurons Pancreas Spinal Cord	0.91	1012	1026	1019	-	1	0.956	0.046	0		catcTTAAttatttt
Tibetan-Antelope	Tibetan-Antelope			V$PAXH	PAX homeodomain binding sites	V$PAX4.01	Pax-4 homeodomain binding site, together with PAX-6 involved in pancreatic development	Brain Central Nervous System Digestive System Embryonic Structures Endocrine System Eye Islets of Langerhans Muscle, Skeletal Muscles Nervous System Neurons Pancreas	0.99	1012	1026	1019	+	1	0.978	-0.012	0		aaaataATTAagatg
Tibetan-Antelope	Tibetan-Antelope			V$HOXF	Paralog hox genes 1-8 from the four hox clusters A, B, C, D	V$HOXC6.01	Homeobox C6 / Hox-3C	Bone Marrow Cells Bone and Bones Connective Tissue Ear Embryonic Structures Germ Cells Hematopoietic System Immune System Lung Respiratory System Skeleton Thymus Gland Urogenital System	0.85	1011	1029	1020	+	1	0.969	0.119	0		gaaaatAATTaagatggtg
Tibetan-Antelope	Tibetan-Antelope			V$OCT1	Octamer binding protein	V$OCT1.03	Octamer-binding transcription factor-1, POU class 2 homeobox 1 (POU2F1)	Antibody-Producing Cells Blood Cells Immune System Kidney Leukocytes Lymphocytes Urogenital System	0.85	1013	1027	1020	-	1	0.965	0.115	0		ccatcttaATTAttt
Tibetan-Antelope	Tibetan-Antelope			V$CART	Cart-1 (cartilage homeoprotein 1)	V$S8.01	Binding site for S8 type homeodomains	Adrenal Glands Bone and Bones Brain Cardiovascular System Central Nervous System Connective Tissue Digestive System Embryonic Structures Endocrine System Eye Immune System Islets of Langerhans Myeloid Cells Nervous System Neurons Pancreas Phagocytes Pituitary Gland Skeleton Spinal Cord	0.97	1011	1031	1021	+	1	0.997	0.027	0		gaaaaTAATtaagatggtgta
Tibetan-Antelope	Tibetan-Antelope			V$DLXF	Distal-less homeodomain transcription factors	V$DLX1.01	DLX-1, -2, and -5 binding sites	Bone and Bones Brain Cartilage Central Nervous System Connective Tissue Digestive System Ear Embryonic Structures Endocrine System Integumentary System Islets of Langerhans Nervous System Neurons Nose Pancreas Respiratory System Skeleton	0.91	1012	1030	1021	-	1	0.976	0.066	0		acaccatcttAATTatttt
Tibetan-Antelope	Tibetan-Antelope			V$YY1F	Activator/repressor binding to transcription initiation site	V$YY2.01	Transcription factor yin yang 2	Embryonic Structures	0.96	1011	1033	1022	-	1	0.961	0.001	0		attacaCCATcttaattattttc
Tibetan-Antelope	Tibetan-Antelope			V$ARID	AT rich interactive domain factor	V$BRIGHT.01	Bright, B cell regulator of IgH transcription	Antibody-Producing Cells Blood Cells Cardiovascular System Heart Immune System Leukocytes Lymphocytes Muscles Myocardium	0.92	1013	1033	1023	+	1	0.95	0.03	0		aaataATTAagatggtgtaat
Tibetan-Antelope	Tibetan-Antelope			V$HOMF	Homeodomain transcription factors	V$HHEX.01	Hematopoietically expressed homeobox, proline-rich homeodomain protein	Blood Cells Bone Marrow Cells Bone and Bones Cardiovascular System Cartilage Central Nervous System Connective Tissue Digestive System Ear Embryonic Structures Endocrine System Germ Cells Heart Hematopoietic System Immune System Islets of Langerhans Leukocytes Liver Lymphocytes Nervous System Ovary Pancreas Skeleton Spinal Cord Thyroid Gland Urogenital System	0.95	1014	1032	1023	-	1	0.951	0.001	0		ttacaccatctTAATtatt
Tibetan-Antelope	Tibetan-Antelope			V$SIX3	Sine oculis homeobox homolog 3	V$SIX3.03	SIX3 / SIXdomain (SD) and Homeodomain (HD) transcription factor	Brain Central Nervous System Embryonic Structures Endocrine System Eye Nervous System Pituitary Gland	1	1023	1043	1033	+	1	0.971	-0.029	0		gatggtgTAATatagcgcata
Tibetan-Antelope	Tibetan-Antelope			V$RUSH	SWI/SNF related nucleophosphoproteins with a RING finger DNA binding motif	V$SMARCA3.01	SWI/SNF related, matrix associated, actin dependent regulator of chromatin, subfamily a, member 3		0.96	1038	1048	1043	-	1	0.991	0.031	0		ctCCATatgcg
Tibetan-Antelope	Tibetan-Antelope			V$GATA	GATA binding factors	V$GATA1.06	Complex of Lmo2 bound to Tal-1, E2A proteins, and GATA-1, half-site 2	Blood Cells Bone Marrow Cells Bone and Bones Cardiovascular System Connective Tissue Embryonic Structures Erythrocytes Heart Hematopoietic System Immune System Leukocytes Lymphocytes Muscles Myocardium Skeleton	0.96	1055	1067	1061	+	1	0.991	0.031	1	part of model match of HAND_GATA_01	gttaGATAgggac
Tibetan-Antelope	Tibetan-Antelope			V$SIX3	Sine oculis homeobox homolog 3	V$SIX3.03	SIX3 / SIXdomain (SD) and Homeodomain (HD) transcription factor	Brain Central Nervous System Embryonic Structures Endocrine System Eye Nervous System Pituitary Gland	1	1058	1078	1068	-	1	0.983	-0.017	0		ccttccaTAATgtccctatct
Tibetan-Antelope	Tibetan-Antelope			V$RUSH	SWI/SNF related nucleophosphoproteins with a RING finger DNA binding motif	V$SMARCA3.02	SWI/SNF related, matrix associated, actin dependent regulator of chromatin, subfamily a, member 3		0.98	1085	1095	1090	-	1	0.964	-0.016	0		gtcaACTTtta
Tibetan-Antelope	Tibetan-Antelope			V$TALE	TALE homeodomain class recognizing TG motifs	V$TGIF.01	TG-interacting factor belonging to TALE class of homeodomain factors	Bone Marrow Cells Brain Central Nervous System Embryonic Structures Hematopoietic System Myeloid Cells Nervous System Neurons	1	1087	1103	1095	-	1	0.998	-0.002	0		actaaactGTCAacttt
Tibetan-Antelope	Tibetan-Antelope			V$CIZF	CAS interating zinc finger protein	V$NMP4.01	NMP4 (nuclear matrix protein 4) / CIZ (Cas-interacting zinc finger protein)		0.97	1110	1120	1115	+	1	0.954	-0.016	0		gtAAAAactat
Tibetan-Antelope	Tibetan-Antelope			V$RUSH	SWI/SNF related nucleophosphoproteins with a RING finger DNA binding motif	V$SMARCA3.02	SWI/SNF related, matrix associated, actin dependent regulator of chromatin, subfamily a, member 3		0.98	1157	1167	1162	-	1	0.95	-0.03	0		ttgcACTTgca
Tibetan-Antelope	Tibetan-Antelope			V$ETSF	Human and murine ETS1 factors	V$ETV1.02	Ets variant 1	Antibody-Producing Cells Blood Cells Bone Marrow Cells Breast Central Nervous System Endocrine System Germ Cells Hematopoietic System Immune System Leukocytes Lymphocytes Monocytes Myeloid Cells Nervous System Phagocytes Prostate Respiratory System Spinal Cord Testis Urogenital System	0.96	1167	1187	1177	-	1	0.954	-0.006	1	part of model match of ETSF_KLFS_01	tggtgaaaGGAAgaaagcctt
Tibetan-Antelope	Tibetan-Antelope			V$RUSH	SWI/SNF related nucleophosphoproteins with a RING finger DNA binding motif	V$SMARCA3.01	SWI/SNF related, matrix associated, actin dependent regulator of chromatin, subfamily a, member 3		0.96	1183	1193	1188	+	1	0.999	0.039	0		caCCATatatg
Tibetan-Antelope	Tibetan-Antelope			V$YY1F	Activator/repressor binding to transcription initiation site	V$YY1.02	Yin and Yang 1 repressor sites	Embryonic Structures	0.94	1179	1201	1190	+	1	0.953	0.013	0		ctttcaCCATatatgaaacaatg
Tibetan-Antelope	Tibetan-Antelope			V$ZFHX	Two-handed zinc finger homeodomain transcription factors	V$AREB6.04	AREB6 (Atp1a1 regulatory element binding factor 6)	Embryonic Structures	0.98	1190	1202	1196	-	1	0.975	-0.005	0		ccattGTTTcata
Tibetan-Antelope	Tibetan-Antelope			V$SORY	SOX/SRY-sex/testis determinig and related HMG box factors	V$SOX5.01	Sox-5	Bone and Bones Cartilage Connective Tissue Digestive System Ear Embryonic Structures Endocrine System Islets of Langerhans Nervous System Neuroglia Pancreas Skeleton Testis Thyroid Gland Urogenital System	0.87	1191	1215	1203	+	1	0.989	0.119	0		atgaaaCAATggcagaaatcttcca
Tibetan-Antelope	Tibetan-Antelope			V$YY1F	Activator/repressor binding to transcription initiation site	V$YY1.02	Yin and Yang 1 repressor sites	Embryonic Structures	0.94	1205	1227	1216	-	1	0.991	0.051	0		tggaaaCCATtttggaagatttc
Tibetan-Antelope	Tibetan-Antelope			V$NFAT	Nuclear factor of activated T-cells	V$NFAT.01	Nuclear factor of activated T-cells	Blood Cells Cardiovascular System Heart Immune System Leukocytes Lymphocytes Myeloid Cells	0.95	1213	1231	1222	-	1	0.95	0	0		ttggtGGAAaccattttgg
Tibetan-Antelope	Tibetan-Antelope			V$ZFHX	Two-handed zinc finger homeodomain transcription factors	V$AREB6.04	AREB6 (Atp1a1 regulatory element binding factor 6)	Embryonic Structures	0.98	1216	1228	1222	+	1	0.963	-0.017	0		aaatgGTTTccac
Tibetan-Antelope	Tibetan-Antelope			V$MYBL	Cellular and viral myb-like transcriptional regulators	V$VMYB.04	v-Myb, AMV v-myb	Blood Cells Bone Marrow Cells Hematopoietic System Immune System Leukocytes Lymphocytes	0.85	1231	1245	1238	-	1	0.983	0.133	0		ccatAACGgccgaat
Tibetan-Antelope	Tibetan-Antelope			V$ETSF	Human and murine ETS1 factors	V$SPI1.02	SPI-1 proto-oncogene; hematopoietic transcription factor PU.1	Antibody-Producing Cells Blood Cells Bone Marrow Cells Breast Central Nervous System Endocrine System Germ Cells Hematopoietic System Immune System Leukocytes Lymphocytes Monocytes Myeloid Cells Nervous System Phagocytes Prostate Respiratory System Spinal Cord Testis Urogenital System	0.96	1253	1273	1263	-	1	0.993	0.033	0		tggtttggGGAAgttcgacaa
Tibetan-Antelope	Tibetan-Antelope			V$MZF1	Myeloid zinc finger 1 factors	V$MZF1.02	Myeloid zinc finger protein MZF1	Blood Cells Bone Marrow Cells Hematopoietic System Immune System Leukocytes Myeloid Cells	0.99	1259	1269	1264	-	1	0.995	0.005	0		ttGGGGaagtt
Tibetan-Antelope	Tibetan-Antelope			V$ZFHX	Two-handed zinc finger homeodomain transcription factors	V$AREB6.04	AREB6 (Atp1a1 regulatory element binding factor 6)	Embryonic Structures	0.98	1269	1281	1275	-	1	0.959	-0.021	0		tgaccGTTTggtt
Tibetan-Antelope	Tibetan-Antelope			V$MYBL	Cellular and viral myb-like transcriptional regulators	V$VMYB.05	v-Myb, variant of AMV v-myb	Blood Cells Bone Marrow Cells Hematopoietic System Immune System Leukocytes Lymphocytes	0.9	1270	1284	1277	+	1	0.955	0.055	0		accaAACGgtcacta
Tibetan-Antelope	Tibetan-Antelope			V$YY1F	Activator/repressor binding to transcription initiation site	V$YY1.02	Yin and Yang 1 repressor sites	Embryonic Structures	0.94	1286	1308	1297	-	1	0.975	0.035	0		ttctcgCCATattggtagtgtag
Tibetan-Antelope	Tibetan-Antelope			V$MZF1	Myeloid zinc finger 1 factors	V$MZF1.01	Myeloid zinc finger protein MZF1	Blood Cells Bone Marrow Cells Hematopoietic System Immune System Leukocytes Myeloid Cells	0.99	1314	1324	1319	-	1	0.992	0.002	0		gcGGGGaaagt
Tibetan-Antelope	Tibetan-Antelope			V$MZF1	Myeloid zinc finger 1 factors	V$MZF1.02	Myeloid zinc finger protein MZF1	Blood Cells Bone Marrow Cells Hematopoietic System Immune System Leukocytes Myeloid Cells	0.99	1343	1353	1348	-	1	0.998	0.008	0		gaGGGGaaagg
Tibetan-Antelope	Tibetan-Antelope			V$MAZF	Myc associated zinc fingers	V$MAZ.01	Myc associated zinc finger protein (MAZ)	Blood Cells Immune System Leukocytes	0.9	1345	1357	1351	-	1	0.97	0.07	0		aggcGAGGggaaa
Tibetan-Antelope	Tibetan-Antelope			V$PURA	Pur-alpha binds both single-stranded and douple-stranded DNA in a sequence-specific manner	V$PURALPHA.01	Purine-rich element binding protein A	Brain Central Nervous System Muscle, Smooth Muscles Nervous System Neuroglia Neurons	0.97	1347	1359	1353	-	1	0.981	0.011	0		ggAGGCgagggga
Tibetan-Antelope	Tibetan-Antelope			V$AP2F	Activator protein 2	V$TCFAP2A.02	Transcription factor AP-2, alpha	ubiquitous	0.94	1358	1372	1365	-	1	0.963	0.023	1	part of model match of IKRS_AP2F_01	ttccCCTGcgggcgg
Tibetan-Antelope	Tibetan-Antelope			V$MZF1	Myeloid zinc finger 1 factors	V$MZF1.02	Myeloid zinc finger protein MZF1	Blood Cells Bone Marrow Cells Hematopoietic System Immune System Leukocytes Myeloid Cells	0.99	1365	1375	1370	+	1	0.988	-0.002	0		caGGGGaattg
Tibetan-Antelope	Tibetan-Antelope			V$ETSF	Human and murine ETS1 factors	V$SPI1.02	SPI-1 proto-oncogene; hematopoietic transcription factor PU.1	Antibody-Producing Cells Blood Cells Bone Marrow Cells Breast Central Nervous System Endocrine System Germ Cells Hematopoietic System Immune System Leukocytes Lymphocytes Monocytes Myeloid Cells Nervous System Phagocytes Prostate Respiratory System Spinal Cord Testis Urogenital System	0.96	1361	1381	1371	+	1	0.96	0	1	part of model match of SP1F_ETSF_04	cccgcaggGGAAttgcttgcc
Tibetan-Antelope	Tibetan-Antelope			V$THAP	THAP domain containing protein	V$THAP1.01	THAP domain containing, apoptosis associated protein	Brain Central Nervous System Nervous System	0.9	1377	1387	1382	-	1	0.983	0.083	0		agtaagGGCAa
Tibetan-Antelope	Tibetan-Antelope			V$RUSH	SWI/SNF related nucleophosphoproteins with a RING finger DNA binding motif	V$SMARCA3.02	SWI/SNF related, matrix associated, actin dependent regulator of chromatin, subfamily a, member 3		0.98	1381	1391	1386	+	1	0.986	0.006	0		ccttACTTgtc
Tibetan-Antelope	Tibetan-Antelope			V$TALE	TALE homeodomain class recognizing TG motifs	V$TGIF.01	TG-interacting factor belonging to TALE class of homeodomain factors	Bone Marrow Cells Brain Central Nervous System Embryonic Structures Hematopoietic System Myeloid Cells Nervous System Neurons	1	1381	1397	1389	+	1	0.997	-0.003	0		ccttacttGTCAtggcg
Tibetan-Antelope	Tibetan-Antelope			V$TCFF	TCF11 transcription factor	V$TCF11.01	TCF11/LCR-F1/Nrf1 homodimers		1	1389	1395	1392	+	1	0.991	-0.009	0		GTCAtgg
Tibetan-Antelope	Tibetan-Antelope			V$PAX3	PAX-3 binding sites	V$PAX3.03	Pax-3 paired domain protein	Embryonic Structures Muscle, Skeletal Muscles	0.93	1386	1404	1395	+	1	0.987	0.057	1	part of model match of SORY_PAX3_01	cttgtCATGgcgactatcc
Tibetan-Antelope	Tibetan-Antelope			V$SORY	SOX/SRY-sex/testis determinig and related HMG box factors	V$SOX6.01	SRY (sex determining region Y)-box 6	Bone and Bones Cartilage Connective Tissue Digestive System Ear Embryonic Structures Endocrine System Islets of Langerhans Nervous System Neuroglia Pancreas Skeleton Testis Thyroid Gland Urogenital System	0.97	1393	1417	1405	-	1	0.979	0.009	0		ctggcACAAagctggatagtcgcca
Tibetan-Antelope	Tibetan-Antelope			V$RBP2	Retinoblastoma-binding proteins with demethylase activity	V$PLU1_JARID1B.01	Jumonji, AT rich interactive domain 1B		0.96	1406	1414	1410	-	1	0.961	0.001	0		GCACaaagc
Tibetan-Antelope	Tibetan-Antelope			V$SMAD	Vertebrate SMAD family of transcription factors	V$GC_SBE.01	GC-rich Smad1/5 binding element	Embryonic Structures Kidney Urogenital System	0.94	1415	1425	1420	-	1	0.953	0.013	0		cgaggCTCCtg
Tibetan-Antelope	Tibetan-Antelope			V$IKRS	Ikaros zinc finger family	V$IK2.01	Ikaros 2, potential regulator of lymphocyte differentiation	Antibody-Producing Cells Blood Cells Bone Marrow Cells Hematopoietic System Immune System Leukocytes Lymphocytes Thymus Gland	0.98	1433	1445	1439	+	1	0.963	-0.017	0		tgctGGGAttggg
Tibetan-Antelope	Tibetan-Antelope			V$GUCE	GTF2IRDI upstream control element	V$GTF3R4.01	GTF2I-like repeat 4 of GTF3	Antibody-Producing Cells Blood Cells Embryonic Structures Immune System Leukocytes Lymphocytes Muscle, Skeletal Muscles	0.97	1436	1446	1441	+	1	0.966	-0.004	0		tggGATTggga
Tibetan-Antelope	Tibetan-Antelope			V$IKRS	Ikaros zinc finger family	V$IK2.01	Ikaros 2, potential regulator of lymphocyte differentiation	Antibody-Producing Cells Blood Cells Bone Marrow Cells Hematopoietic System Immune System Leukocytes Lymphocytes Thymus Gland	0.98	1439	1451	1445	+	1	0.98	0	0		gattGGGAttttc
Tibetan-Antelope	Tibetan-Antelope			V$NFKB	Nuclear factor kappa B/c-rel	V$NFKAPPAB65.01	NF-kappaB (p65)	Blood Cells Bone Marrow Cells Hematopoietic System Immune System Leukocytes Myeloid Cells Phagocytes	0.87	1441	1455	1448	+	1	0.982	0.112	1	part of model match of ETSF_NFKB_02	ttgggattTTCCcct
Tibetan-Antelope	Tibetan-Antelope			V$MZF1	Myeloid zinc finger 1 factors	V$MZF1.02	Myeloid zinc finger protein MZF1	Blood Cells Bone Marrow Cells Hematopoietic System Immune System Leukocytes Myeloid Cells	0.99	1446	1456	1451	-	1	0.998	0.008	0		gaGGGGaaaat
Tibetan-Antelope	Tibetan-Antelope			V$MAZF	Myc associated zinc fingers	V$MAZ.01	Myc associated zinc finger protein (MAZ)	Blood Cells Immune System Leukocytes	0.9	1448	1460	1454	-	1	0.961	0.061	0		gtggGAGGggaaa
Tibetan-Antelope	Tibetan-Antelope			V$EBOX	E-box binding factors	V$MYCMAX.02	c-Myc/Max heterodimer	ubiquitous	0.92	1452	1468	1460	-	1	0.988	0.068	1	part of model match of CEBP_EBOX_01	cggagcaCGTGggaggg
Tibetan-Antelope	Tibetan-Antelope			V$HESF	Vertebrate homologues of enhancer of split complex	V$DEC2.01	Basic helix-loop-helix protein known as Dec2 or Sharp2	Cardiovascular System Central Nervous System Ear Embryonic Structures Heart Muscles Myocardium Nervous System Neurons	0.96	1453	1467	1460	-	1	0.988	0.028	0		ggagcaCGTGggagg
Tibetan-Antelope	Tibetan-Antelope			V$HIFF	Hypoxia inducible factor, bHLH/PAS protein family	V$HIF1.02	Hypoxia inducible factor, bHLH / PAS protein family	Brain Cardiovascular System Central Nervous System Endocrine System Nervous System Pineal Gland	0.93	1452	1468	1460	+	1	0.983	0.053	0		ccctcccaCGTGctccg
Tibetan-Antelope	Tibetan-Antelope			V$EBOX	E-box binding factors	V$NMYC.01	N-Myc	ubiquitous	0.92	1453	1469	1461	+	1	0.994	0.074	0		cctcccaCGTGctccgg
Tibetan-Antelope	Tibetan-Antelope			V$HESF	Vertebrate homologues of enhancer of split complex	V$DEC2.01	Basic helix-loop-helix protein known as Dec2 or Sharp2	Cardiovascular System Central Nervous System Ear Embryonic Structures Heart Muscles Myocardium Nervous System Neurons	0.96	1454	1468	1461	+	1	0.954	-0.006	0		ctcccaCGTGctccg
Tibetan-Antelope	Tibetan-Antelope			V$HIFF	Hypoxia inducible factor, bHLH/PAS protein family	V$HRE.02	Hypoxia-response elements	Brain Cardiovascular System Central Nervous System Endocrine System Nervous System Pineal Gland	0.97	1453	1469	1461	-	1	0.988	0.018	1	part of model match of HIFF_ETSF_01	ccggagcaCGTGggagg
Tibetan-Antelope	Tibetan-Antelope			V$RUSH	SWI/SNF related nucleophosphoproteins with a RING finger DNA binding motif	V$SMARCA3.02	SWI/SNF related, matrix associated, actin dependent regulator of chromatin, subfamily a, member 3		0.98	1478	1488	1483	-	1	0.978	-0.002	0		caaaACTTtta
Tibetan-Antelope	Tibetan-Antelope			V$MYT1	MYT1 C2HC zinc finger protein	V$MYT1.02	MyT1 zinc finger transcription factor involved in primary neurogenesis	Central Nervous System Nervous System Neuroglia Neurons	0.88	1478	1490	1484	+	1	0.996	0.116	0		taaAAGTtttgag
Tibetan-Antelope	Tibetan-Antelope			V$RUSH	SWI/SNF related nucleophosphoproteins with a RING finger DNA binding motif	V$SMARCA3.02	SWI/SNF related, matrix associated, actin dependent regulator of chromatin, subfamily a, member 3		0.98	1496	1506	1501	-	1	0.986	0.006	0		ctggACTTttg
Tibetan-Antelope	Tibetan-Antelope			V$ETSF	Human and murine ETS1 factors	V$PDEF.01	Prostate-derived Ets factor	Antibody-Producing Cells Blood Cells Bone Marrow Cells Breast Central Nervous System Endocrine System Germ Cells Hematopoietic System Immune System Leukocytes Lymphocytes Monocytes Myeloid Cells Nervous System Phagocytes Prostate Respiratory System Spinal Cord Testis Urogenital System	0.93	1505	1525	1515	-	1	0.953	0.023	0		tgcggccaGGATggtggctct
Comment: Full sequence - one RTE (1547 bp)

## Sheet: Ibex
Seq. name	Accession no.	Gene symbol	GeneID	Matrix Family	Detailed Family Information	Matrix	Detailed Matrix Information	Tissue	Opt.	Start position	End position	Anchor position	Strand	Core sim.	Matrix sim.	Mat. sim. - opt.	Evidence #	Evidence	Sequence
Ibex	Ibex			V$SMAD	Vertebrate SMAD family of transcription factors	V$SMAD.01	Sma- and Mad-related proteins	Embryonic Structures Kidney Urogenital System	0.96	3	13	8	-	1	0.959	-0.001	0		gatGTCTgccg
Ibex	Ibex			V$ZF35	Zinc finger protein ZNF35	V$ZNF35.01	Human zinc finger protein ZNF35		0.96	30	42	36	-	1	0.973	0.013	0		gacgggAAGAggg
Ibex	Ibex			V$SMAD	Vertebrate SMAD family of transcription factors	V$SMAD4.01	Smad4 transcription factor involved in TGF-beta signaling	Embryonic Structures Kidney Urogenital System	0.94	71	81	76	-	1	0.969	0.029	0		gcgGTCTcggc
Ibex	Ibex			V$LEFF	LEF1/TCF	V$LEF1.02	TCF/LEF-1, involved in the Wnt signal transduction pathway	Adipose Tissue Connective Tissue Digestive System Embryonic Structures Endocrine System Islets of Langerhans Pancreas	0.94	77	93	85	+	1	0.996	0.056	0		accgcttCAAAgttcgc
Ibex	Ibex			V$RUSH	SWI/SNF related nucleophosphoproteins with a RING finger DNA binding motif	V$SMARCA3.02	SWI/SNF related, matrix associated, actin dependent regulator of chromatin, subfamily a, member 3		0.98	83	93	88	-	1	0.957	-0.023	0		gcgaACTTtga
Ibex	Ibex			V$GUCE	GTF2IRDI upstream control element	V$GTF3R4.01	GTF2I-like repeat 4 of GTF3	Antibody-Producing Cells Blood Cells Embryonic Structures Immune System Leukocytes Lymphocytes Muscle, Skeletal Muscles	0.97	94	104	99	+	1	0.963	-0.007	0		aggGATTggga
Ibex	Ibex			V$IKRS	Ikaros zinc finger family	V$IK2.01	Ikaros 2, potential regulator of lymphocyte differentiation	Antibody-Producing Cells Blood Cells Bone Marrow Cells Hematopoietic System Immune System Leukocytes Lymphocytes Thymus Gland	0.98	97	109	103	+	1	0.973	-0.007	0		gattGGGAtgcag
Ibex	Ibex			V$STEM	Motif composed of binding sites for pluripotency or stem cell factors	V$OCT3_4.02	POU domain, class 5, transcription factor 1	Embryonic Structures Germ Cells	0.88	96	114	105	-	1	0.957	0.077	0		cggttctGCATcccaatcc
Ibex	Ibex			V$ETSF	Human and murine ETS1 factors	V$ELK1.02	Elk-1	Antibody-Producing Cells Blood Cells Bone Marrow Cells Breast Central Nervous System Endocrine System Germ Cells Hematopoietic System Immune System Leukocytes Lymphocytes Monocytes Myeloid Cells Nervous System Phagocytes Prostate Respiratory System Spinal Cord Testis Urogenital System	0.91	106	126	116	+	1	0.964	0.054	0		gcagaaccGGAAaaatgctcc
Ibex	Ibex			V$CIZF	CAS interating zinc finger protein	V$NMP4.01	NMP4 (nuclear matrix protein 4) / CIZ (Cas-interacting zinc finger protein)		0.97	114	124	119	+	1	0.963	-0.007	0		ggAAAAatgct
Ibex	Ibex			V$ZF35	Zinc finger protein ZNF35	V$ZNF35.01	Human zinc finger protein ZNF35		0.96	128	140	134	-	1	0.964	0.004	0		aggaggAATAcac
Ibex	Ibex			V$ZF02	C2H2 zinc finger transcription factors 2	V$ZKSCAN3.01	Zinc finger with KRAB and SCAN domains 3	Blood Cells Immune System Leukocytes Lymphocytes Thymus Gland	1	135	157	146	-	1	0.967	-0.033	0		ttgtaCCCCctccagggaggagg
Ibex	Ibex			V$PLAG	Pleomorphic adenoma gene	V$PLAG1.02	Pleomorphic adenoma gene 1	Brain Central Nervous System Digestive System Embryonic Structures Endocrine System Nervous System Neurons	0.97	146	168	157	+	1	1	0.03	0		gaGGGGgtacaaggcccagcgaa
Ibex	Ibex			V$MOKF	Mouse Krueppel like factor	V$MOK2.02	Ribonucleoprotein associated zinc finger protein MOK-2 (human)		0.98	152	172	162	-	1	0.997	0.017	0		tttattcgctgggCCTTgtac
Ibex	Ibex			V$FKHD	Fork head domain factors	V$FOXP1_ES.01	Alternative splicing variant of FOXP1, activated in ESCs	Blood Cells Breast Central Nervous System Digestive System Ear Endocrine System Eye Immune System Islets of Langerhans Leukocytes Liver Lymphocytes Muscle, Skeletal Muscles Nervous System Ovary Pancreas Prostate Spinal Cord Testis Thymus Gland Thyroid Gland Urogenital System	1	164	180	172	+	1	0.981	-0.019	0		gcgaataAACAgcgttc
Ibex	Ibex			V$BCDF	Bicoid-like homeodomain transcription factors	V$PTX1.01	Pituitary Homeobox 1 (Ptx1, Pitx-1)	Brain Cardiovascular System Central Nervous System Ear Embryonic Structures Endocrine System Eye Heart Nervous System Neurons Pineal Gland Pituitary Gland	0.94	177	193	185	+	1	0.964	0.024	0		gttcCTAAgcctagtcg
Ibex	Ibex			V$HIFF	Hypoxia inducible factor, bHLH/PAS protein family	V$HRE.02	Hypoxia-response elements	Brain Cardiovascular System Central Nervous System Endocrine System Nervous System Pineal Gland	0.97	193	209	201	+	1	0.978	0.008	0		ggtagctaCGTGccacc
Ibex	Ibex			V$ZF08	C2H2 zinc finger transcription factors 8	V$ZNF354C.01	KRAB-zinc finger protein synten (KID3)		0.97	225	235	230	+	1	0.981	0.011	0		tgggtCCACgt
Ibex	Ibex			V$HIFF	Hypoxia inducible factor, bHLH/PAS protein family	V$HRE.02	Hypoxia-response elements	Brain Cardiovascular System Central Nervous System Endocrine System Nervous System Pineal Gland	0.97	226	242	234	-	1	0.951	-0.019	0		aatggaaaCGTGgaccc
Ibex	Ibex			V$ZFHX	Two-handed zinc finger homeodomain transcription factors	V$AREB6.04	AREB6 (Atp1a1 regulatory element binding factor 6)	Embryonic Structures	0.98	229	241	235	+	1	0.966	-0.014	0		tccacGTTTccat
Ibex	Ibex			V$CLOX	CLOX and CLOX homology (CDP) factors	V$CDP.02	Transcriptional repressor CDP		0.94	231	249	240	-	1	0.95	0.01	0		gaggtcCAATggaaacgtg
Ibex	Ibex			V$PCBE	PREB core-binding element	V$PREB.01	Prolactin regulatory element-binding protein	Endocrine System	0.86	256	270	263	+	1	0.96	0.1	0		cctgaTCAGacttcg
Ibex	Ibex			V$E2FF	E2F-myc activator/cell cycle regulator	V$E2F4_DP1.01	E2F-4/DP-1 heterodimeric complex	ubiquitous	0.84	264	280	272	-	1	0.972	0.132	0		gggttgCGCGcgaagtc
Ibex	Ibex			V$ZF5F	ZF5 POZ domain zinc finger	V$ZF5.01	Zinc finger / POZ domain transcription factor		0.95	265	279	272	-	1	0.958	0.008	0		ggttgcGCGCgaagt
Ibex	Ibex			V$E2FF	E2F-myc activator/cell cycle regulator	V$E2F4_DP1.01	E2F-4/DP-1 heterodimeric complex	ubiquitous	0.84	265	281	273	+	1	0.977	0.137	1	part of model match of E2FF_SP1F_01	acttcgCGCGcaaccca
Ibex	Ibex			V$NKXH	NKX homeodomain factors	V$TTF1.01	Thyroid transcription factor-1 (TTF1) binding site	Bone and Bones Cardiovascular System Central Nervous System Connective Tissue Digestive System Embryonic Structures Endocrine System Heart Islets of Langerhans Lung Muscles Myocardium Nervous System Pancreas Prostate Respiratory System Skeleton Spinal Cord Thyroid Gland Urogenital System	0.99	275	293	284	+	1	0.961	-0.029	0		caaccCAAGggaggggagg
Ibex	Ibex			V$MAZF	Myc associated zinc fingers	V$MAZ.01	Myc associated zinc finger protein (MAZ)	Blood Cells Immune System Leukocytes	0.9	281	293	287	+	1	0.973	0.073	0		aaggGAGGggagg
Ibex	Ibex			V$ZF02	C2H2 zinc finger transcription factors 2	V$ZBTB7.03	Zinc finger and BTB domain containing 7A, pokemon	Blood Cells Immune System Leukocytes Lymphocytes Thymus Gland	0.88	278	300	289	-	1	0.968	0.088	0		tcctaCCCCtcccctcccttggg
Ibex	Ibex			V$KLFS	Krueppel like transcription factors	V$KKLF.01	Kidney-enriched kruppel-like factor, KLF15	Blood Cells Bone Marrow Cells Digestive System Embryonic Structures Erythrocytes Hematopoietic System Liver	0.91	282	298	290	+	1	0.955	0.045	1	part of model match of KLFS_SP1F_03	agggaGGGGaggggtag
Ibex	Ibex			V$MZF1	Myeloid zinc finger 1 factors	V$MZF1.03	Myeloid zinc finger protein MZF1	Blood Cells Bone Marrow Cells Hematopoietic System Immune System Leukocytes Myeloid Cells	0.95	285	295	290	+	1	0.995	0.045	0		gaGGGGagggg
Ibex	Ibex			V$PURA	Pur-alpha binds both single-stranded and douple-stranded DNA in a sequence-specific manner	V$PURALPHA.01	Purine-rich element binding protein A	Brain Central Nervous System Muscle, Smooth Muscles Nervous System Neuroglia Neurons	0.97	284	296	290	+	1	0.985	0.015	0		ggAGGGgaggggt
Ibex	Ibex			V$ZF07	C2H2 zinc finger transcription factors 7	V$ZNF263.01	Zinc finger protein 263, ZKSCAN12 (zinc finger protein with KRAB and SCAN domains 12)		0.92	283	297	290	-	1	0.957	0.037	0		tacccCTCCcctccc
Ibex	Ibex			V$NDPK	Nucleoside diphosphate kinase	V$NM23.01	NME/NM23 nucleoside diphosphate kinase1 and 2		0.89	285	301	293	+	1	0.97	0.08	0		gaGGGGaggggtaggaa
Ibex	Ibex			V$PURA	Pur-alpha binds both single-stranded and douple-stranded DNA in a sequence-specific manner	V$PURALPHA.01	Purine-rich element binding protein A	Brain Central Nervous System Muscle, Smooth Muscles Nervous System Neuroglia Neurons	0.97	289	301	295	+	1	0.95	-0.02	0		ggAGGGgtaggaa
Ibex	Ibex			V$TEAF	TEA/ATTS DNA binding domain factors	V$TEAD.01	TEA domain-containing factors, transcriptional enhancer factors 1,3,4,5	Cardiovascular System Embryonic Structures Heart Muscle, Skeletal Muscles Myocardium Urogenital System	0.9	294	306	300	-	1	0.953	0.053	0		ttaCATTcctacc
Ibex	Ibex			V$CSEN	Calsenilin, presenilin binding protein, EF hand transcription factor	V$DREAM.01	Downstream regulatory element-antagonist modulator, Ca2+-binding protein of the neuronal calcium sensors family that binds DRE (downstream regulatory element) sites as a tetramer	Brain Cardiovascular System Central Nervous System Germ Cells Heart Muscles Myocardium Nervous System Neurons Urogenital System	0.95	308	318	313	+	1	0.953	0.003	0		agGTCAcgggt
Ibex	Ibex			V$IKRS	Ikaros zinc finger family	V$IK2.01	Ikaros 2, potential regulator of lymphocyte differentiation	Antibody-Producing Cells Blood Cells Bone Marrow Cells Hematopoietic System Immune System Leukocytes Lymphocytes Thymus Gland	0.98	314	326	320	-	1	0.966	-0.014	0		tgatGGGAacccg
Ibex	Ibex			V$ZF02	C2H2 zinc finger transcription factors 2	V$ZKSCAN3.01	Zinc finger with KRAB and SCAN domains 3	Blood Cells Immune System Leukocytes Lymphocytes Thymus Gland	1	319	341	330	-	1	0.953	-0.047	0		cagggCCCCagcgcttgatggga
Ibex	Ibex			V$ZF02	C2H2 zinc finger transcription factors 2	V$ZNF300.01	KRAB-containing zinc finger protein 300	Blood Cells Immune System Leukocytes Lymphocytes Thymus Gland	0.99	321	343	332	-	1	0.95	-0.04	0		cccagggCCCCagcgcttgatgg
Ibex	Ibex			V$RBPF	RBPJ - kappa	V$RBPJK.02	Mammalian transcriptional repressor RBP-Jkappa/CBF1	Antibody-Producing Cells Blood Cells Immune System Leukocytes Lymphocytes	0.94	336	348	342	+	1	0.95	0.01	0		gcccTGGGaagtt
Ibex	Ibex			V$IKRS	Ikaros zinc finger family	V$IK2.01	Ikaros 2, potential regulator of lymphocyte differentiation	Antibody-Producing Cells Blood Cells Bone Marrow Cells Hematopoietic System Immune System Leukocytes Lymphocytes Thymus Gland	0.98	337	349	343	+	1	0.964	-0.016	0		ccctGGGAagttt
Ibex	Ibex			V$CHRF	Cell cycle regulators: Cell cycle homology element	V$CHR.01	Cell cycle gene homology region (CDE/CHR tandem elements regulate cell cycle dependent repression)		0.92	344	356	350	+	1	0.955	0.035	0		aagtTTGAagtgg
Ibex	Ibex			V$NKXH	NKX homeodomain factors	V$NKX24.01	NK2 homeobox 4, NKX 2 DELTA	Bone and Bones Cardiovascular System Central Nervous System Connective Tissue Digestive System Embryonic Structures Endocrine System Heart Islets of Langerhans Lung Muscles Myocardium Nervous System Pancreas Prostate Respiratory System Skeleton Spinal Cord Thyroid Gland Urogenital System	0.87	345	363	354	+	1	0.961	0.091	0		agtttgaAGTGgctgctgg
Ibex	Ibex			V$HAND	Twist subfamily of class B bHLH transcription factors	V$TAL1_E2A.02	T-cell acute lymphocytic leukemia 1, SCL	Antibody-Producing Cells Blood Cells Bone Marrow Cells Bone and Bones Cardiovascular System Connective Tissue Embryonic Structures Heart Hematopoietic System Immune System Integumentary System Leukocytes Lymphocytes Muscles Myocardium Skeleton Thymus Gland	0.98	349	369	359	-	1	0.963	-0.017	0		cagctccCAGCagccacttca
Ibex	Ibex			V$ETSF	Human and murine ETS1 factors	V$SPI1.02	SPI-1 proto-oncogene; hematopoietic transcription factor PU.1	Antibody-Producing Cells Blood Cells Bone Marrow Cells Breast Central Nervous System Endocrine System Germ Cells Hematopoietic System Immune System Leukocytes Lymphocytes Monocytes Myeloid Cells Nervous System Phagocytes Prostate Respiratory System Spinal Cord Testis Urogenital System	0.96	373	393	383	-	1	0.962	0.002	1	part of model match of AP1R_ETSF_EGRF_01	gtcgaggcGGAAgctttcgga
Ibex	Ibex			V$ETSF	Human and murine ETS1 factors	V$SPI1.02	SPI-1 proto-oncogene; hematopoietic transcription factor PU.1	Antibody-Producing Cells Blood Cells Bone Marrow Cells Breast Central Nervous System Endocrine System Germ Cells Hematopoietic System Immune System Leukocytes Lymphocytes Monocytes Myeloid Cells Nervous System Phagocytes Prostate Respiratory System Spinal Cord Testis Urogenital System	0.96	387	407	397	+	1	0.965	0.005	0		cctcgacgGGAAgtgcttgag
Ibex	Ibex			V$PLAG	Pleomorphic adenoma gene	V$PLAG1.02	Pleomorphic adenoma gene 1	Brain Central Nervous System Digestive System Embryonic Structures Endocrine System Nervous System Neurons	0.97	394	416	405	-	1	1	0.03	0		caGGGGgagctcaagcacttccc
Ibex	Ibex			V$MZF1	Myeloid zinc finger 1 factors	V$MZF1.02	Myeloid zinc finger protein MZF1	Blood Cells Bone Marrow Cells Hematopoietic System Immune System Leukocytes Myeloid Cells	0.99	405	415	410	-	1	0.986	-0.004	0		agGGGGagctc
Ibex	Ibex			V$ZF02	C2H2 zinc finger transcription factors 2	V$ZNF300.01	KRAB-containing zinc finger protein 300	Blood Cells Immune System Leukocytes Lymphocytes Thymus Gland	0.99	403	425	414	+	1	0.951	-0.039	0		ttgagctCCCCctgcggtcttcg
Ibex	Ibex			V$ZF35	Zinc finger protein ZNF35	V$ZNF35.01	Human zinc finger protein ZNF35		0.96	417	429	423	-	1	0.957	-0.003	0		tcgccgAAGAccg
Ibex	Ibex			V$HEAT	Heat shock factors	V$HSF2.02	Heat shock factor 2	ubiquitous	0.95	424	448	436	-	1	0.987	0.037	0		gtaggtgctttaAGAAagatcgccg
Ibex	Ibex			V$MYBL	Cellular and viral myb-like transcriptional regulators	V$CMYB.02	c-Myb, important in hematopoesis, cellular equivalent to avian myoblastosis virus oncogene v-myb	Blood Cells Bone Marrow Cells Hematopoietic System Immune System Leukocytes Lymphocytes	0.96	455	469	462	+	0.99	0.97	0.01	0		ctcCAACcggcagag
Ibex	Ibex			V$MIZ1	Myc-interacting Zn finger protein 1	V$MIZ1.01	Myc-interacting Zn finger protein 1, zinc finger and BTB domain containing 17 (ZBTB17)		0.96	465	475	470	-	1	0.956	-0.004	0		ggcgcCCTCtg
Ibex	Ibex			V$SIX3	Sine oculis homeobox homolog 3	V$SIX3.03	SIX3 / SIXdomain (SD) and Homeodomain (HD) transcription factor	Brain Central Nervous System Embryonic Structures Endocrine System Eye Nervous System Pituitary Gland	1	474	494	484	-	1	0.963	-0.037	0		taacatcTAATacagcgctgg
Ibex	Ibex			V$SIX3	Sine oculis homeobox homolog 3	V$SIX3.03	SIX3 / SIXdomain (SD) and Homeodomain (HD) transcription factor	Brain Central Nervous System Embryonic Structures Endocrine System Eye Nervous System Pituitary Gland	1	511	531	521	-	1	0.97	-0.03	0		atttagcTAATaagatgcaga
Ibex	Ibex			V$CIZF	CAS interating zinc finger protein	V$NMP4.01	NMP4 (nuclear matrix protein 4) / CIZ (Cas-interacting zinc finger protein)		0.97	527	537	532	-	1	0.955	-0.015	0		tgAAAAattta
Ibex	Ibex			V$SORY	SOX/SRY-sex/testis determinig and related HMG box factors	V$HBP1.01	HMG box-containing protein 1	Bone and Bones Cartilage Connective Tissue Digestive System Ear Embryonic Structures Endocrine System Islets of Langerhans Nervous System Neuroglia Pancreas Skeleton Testis Thyroid Gland Urogenital System	0.86	541	565	553	-	1	1	0.14	0		attgaatgAATGaaaagagactgag
Ibex	Ibex			V$SORY	SOX/SRY-sex/testis determinig and related HMG box factors	V$HBP1.02	HMG box-containing protein 1	Bone and Bones Cartilage Connective Tissue Digestive System Ear Embryonic Structures Endocrine System Islets of Langerhans Nervous System Neuroglia Pancreas Skeleton Testis Thyroid Gland Urogenital System	0.83	544	568	556	-	1	0.997	0.167	0		tttattgAATGaatgaaaagagact
Ibex	Ibex			V$CDXF	Vertebrate caudal related homeodomain protein	V$CDX2.03	Caudal type homeobox transcription factor 2	Blastomeres Digestive System Embryonic Structures	0.91	557	575	566	-	1	0.989	0.079	0		ataaatatTTATtgaatga
Ibex	Ibex			V$FKHD	Fork head domain factors	V$HNF3.01	Hepatocyte nuclear factor 3 (alpha, beta) (FOXA1, FOXA2)	Blood Cells Breast Central Nervous System Digestive System Ear Endocrine System Eye Immune System Islets of Langerhans Leukocytes Liver Lymphocytes Muscle, Skeletal Muscles Nervous System Ovary Pancreas Prostate Spinal Cord Testis Thymus Gland Thyroid Gland Urogenital System	0.98	559	575	567	+	0.971	0.957	-0.023	0		attcaatAAATatttat
Ibex	Ibex			V$FKHD	Fork head domain factors	V$HNF3.01	Hepatocyte nuclear factor 3 (alpha, beta) (FOXA1, FOXA2)	Blood Cells Breast Central Nervous System Digestive System Ear Endocrine System Eye Immune System Islets of Langerhans Leukocytes Liver Lymphocytes Muscle, Skeletal Muscles Nervous System Ovary Pancreas Prostate Spinal Cord Testis Thymus Gland Thyroid Gland Urogenital System	0.98	564	580	572	-	0.971	0.957	-0.023	0		caataatAAATatttat
Ibex	Ibex			V$SATB	Special AT-rich sequence binding protein	V$SATB1.01	Special AT-rich sequence-binding protein 1, predominantly expressed in thymocytes, binds to matrix attachment regions (MARs)	Blood Cells Brain Central Nervous System Embryonic Structures Immune System Leukocytes Lymphocytes Nervous System Neurons Thymus Gland	0.94	565	579	572	-	1	0.964	0.024	0		aatAATAaatattta
Ibex	Ibex			V$SAL1	Spalt-like transcription factor 1	V$SALL1.01	Spalt-like transcription factor 1	Ear Embryonic Structures Kidney Urogenital System	0.96	568	580	574	-	1	0.958	-0.002	0		caATAAtaaatat
Ibex	Ibex			V$SIX3	Sine oculis homeobox homolog 3	V$SIX3.03	SIX3 / SIXdomain (SD) and Homeodomain (HD) transcription factor	Brain Central Nervous System Embryonic Structures Endocrine System Eye Nervous System Pituitary Gland	1	564	584	574	-	1	0.955	-0.045	0		agttcaaTAATaaatatttat
Ibex	Ibex			V$RU49	Zinc finger transcription factor RU49, zinc finger proliferation 1 - Zipro1	V$RU49.01	Zinc finger transcription factor RU49 (zinc finger proliferation 1 - Zipro 1). RU49 exhibits a strong preference for binding to tandem repeats of the minimal RU49 consensus binding site.		0.98	598	604	601	+	1	0.983	0.003	0		cAGTAct
Ibex	Ibex			V$RU49	Zinc finger transcription factor RU49, zinc finger proliferation 1 - Zipro1	V$RU49.01	Zinc finger transcription factor RU49 (zinc finger proliferation 1 - Zipro 1). RU49 exhibits a strong preference for binding to tandem repeats of the minimal RU49 consensus binding site.		0.98	599	605	602	-	1	0.983	0.003	0		cAGTAct
Ibex	Ibex			V$SIX3	Sine oculis homeobox homolog 3	V$SIX3.03	SIX3 / SIXdomain (SD) and Homeodomain (HD) transcription factor	Brain Central Nervous System Embryonic Structures Endocrine System Eye Nervous System Pituitary Gland	1	599	619	609	+	1	0.977	-0.023	0		agtactgTAATaggtagtggc
Ibex	Ibex			V$FKHD	Fork head domain factors	V$HNF3.01	Hepatocyte nuclear factor 3 (alpha, beta) (FOXA1, FOXA2)	Blood Cells Breast Central Nervous System Digestive System Ear Endocrine System Eye Immune System Islets of Langerhans Leukocytes Liver Lymphocytes Muscle, Skeletal Muscles Nervous System Ovary Pancreas Prostate Spinal Cord Testis Thymus Gland Thyroid Gland Urogenital System	0.98	613	629	621	+	1	0.999	0.019	0		tagtggcAAACaacaat
Ibex	Ibex			V$BPTF	Bromodomain and PHD domain transcription factors	V$FAC1.01	Fetal Alz-50 clone 1 (FAC1)	Brain Central Nervous System Nervous System	0.96	619	629	624	+	1	0.969	0.009	0		caaacAACAat
Ibex	Ibex			V$CABL	C-abl DNA binding sites	V$CABL.01	Multifunctional c-Abl src type tyrosine kinase	Blood Cells Bone Marrow Cells Erythrocytes Hematopoietic System Immune System	0.97	619	629	624	+	1	0.967	-0.003	0		caAACAacaat
Ibex	Ibex			V$FKHD	Fork head domain factors	V$FOXP1.02	Sites bound by FOXP1 and an alternative splicing variant FOXP1_ES, activated in ESCs	Blood Cells Breast Central Nervous System Digestive System Ear Endocrine System Eye Immune System Islets of Langerhans Leukocytes Liver Lymphocytes Muscle, Skeletal Muscles Nervous System Ovary Pancreas Prostate Spinal Cord Testis Thymus Gland Thyroid Gland Urogenital System	0.96	617	633	625	+	1	1	0.04	0		ggcaaacAACAatcaat
Ibex	Ibex			V$SORY	SOX/SRY-sex/testis determinig and related HMG box factors	V$SOX5.01	Sox-5	Bone and Bones Cartilage Connective Tissue Digestive System Ear Embryonic Structures Endocrine System Islets of Langerhans Nervous System Neuroglia Pancreas Skeleton Testis Thyroid Gland Urogenital System	0.87	620	644	632	+	1	0.981	0.111	0		aaacaaCAATcaataagattgtaga
Ibex	Ibex			V$RUSH	SWI/SNF related nucleophosphoproteins with a RING finger DNA binding motif	V$SMARCA3.02	SWI/SNF related, matrix associated, actin dependent regulator of chromatin, subfamily a, member 3		0.98	660	670	665	-	1	0.95	-0.03	0		taagACTTaga
Ibex	Ibex			V$XBBF	X-box binding factors	V$RFXDC2.01	Regulatory factor X domain containing 2 (RFX7)	Antibody-Producing Cells Blood Cells Endocrine System Immune System Leukocytes Lymphocytes Testis Urogenital System	0.83	669	687	678	-	1	0.978	0.148	0		ttcaatacatagCAACcta
Ibex	Ibex			V$MOKF	Mouse Krueppel like factor	V$MOK2.02	Ribonucleoprotein associated zinc finger protein MOK-2 (human)		0.98	687	707	697	-	1	0.972	-0.008	0		gaagtgatttgttCCTTgcct
Ibex	Ibex			V$GFI1	Growth factor independence transcriptional repressor	V$GFI1B.01	Growth factor independence 1 zinc finger protein Gfi-1B	Blood Cells Bone Marrow Cells Ear Granulocytes Hematopoietic System Immune System Leukocytes Lymphocytes Myeloid Cells Phagocytes	0.86	696	710	703	+	1	0.962	0.102	0		acaAATCacttcaga
Ibex	Ibex			V$NKXH	NKX homeodomain factors	V$NKX25.03	Homeodomain factor Nkx-2.5/Csx	Bone and Bones Cardiovascular System Central Nervous System Connective Tissue Digestive System Embryonic Structures Endocrine System Heart Islets of Langerhans Lung Muscles Myocardium Nervous System Pancreas Prostate Respiratory System Skeleton Spinal Cord Thyroid Gland Urogenital System	0.99	694	712	703	-	1	0.975	-0.015	0		tttctgaAGTGatttgttc
Ibex	Ibex			V$HAND	Twist subfamily of class B bHLH transcription factors	V$TAL1_E2A.02	T-cell acute lymphocytic leukemia 1, SCL	Antibody-Producing Cells Blood Cells Bone Marrow Cells Bone and Bones Cardiovascular System Connective Tissue Embryonic Structures Heart Hematopoietic System Immune System Integumentary System Leukocytes Lymphocytes Muscles Myocardium Skeleton Thymus Gland	0.98	711	731	721	-	1	0.968	-0.012	0		ttagcagCAGCagcatcactt
Ibex	Ibex			V$HAND	Twist subfamily of class B bHLH transcription factors	V$TAL1_E2A.02	T-cell acute lymphocytic leukemia 1, SCL	Antibody-Producing Cells Blood Cells Bone Marrow Cells Bone and Bones Cardiovascular System Connective Tissue Embryonic Structures Heart Hematopoietic System Immune System Integumentary System Leukocytes Lymphocytes Muscles Myocardium Skeleton Thymus Gland	0.98	714	734	724	-	1	0.973	-0.007	0		gatttagCAGCagcagcatca
Ibex	Ibex			O$INRE	Core promoter initiator elements	O$DINR.01	Drosophila initiator motifs		0.94	736	746	741	+	1	0.953	0.013	0		ctTCAGtcgtg
Ibex	Ibex			V$PLAG	Pleomorphic adenoma gene	V$PLAG1.02	Pleomorphic adenoma gene 1	Brain Central Nervous System Digestive System Embryonic Structures Endocrine System Nervous System Neurons	0.97	772	794	783	-	1	0.967	-0.003	0		acGGGGgagcctggtgggcttcc
Ibex	Ibex			V$MZF1	Myeloid zinc finger 1 factors	V$MZF1.02	Myeloid zinc finger protein MZF1	Blood Cells Bone Marrow Cells Hematopoietic System Immune System Leukocytes Myeloid Cells	0.99	783	793	788	-	1	0.974	-0.016	0		cgGGGGagcct
Ibex	Ibex			V$ZF02	C2H2 zinc finger transcription factors 2	V$ZNF300.01	KRAB-containing zinc finger protein 300	Blood Cells Immune System Leukocytes Lymphocytes Thymus Gland	0.99	781	803	792	+	1	0.987	-0.003	0		ccaggctCCCCcgtccccgggat
Ibex	Ibex			V$ZF02	C2H2 zinc finger transcription factors 2	V$ZNF219.01	Kruppel-like zinc finger protein 219	Blood Cells Immune System Leukocytes Lymphocytes Thymus Gland	0.91	783	805	794	+	1	0.988	0.078	0		aggctCCCCcgtccccgggattc
Ibex	Ibex			V$MZF1	Myeloid zinc finger 1 factors	V$MZF1.02	Myeloid zinc finger protein MZF1	Blood Cells Bone Marrow Cells Hematopoietic System Immune System Leukocytes Myeloid Cells	0.99	790	800	795	-	1	0.962	-0.028	0		ccGGGGacggg
Ibex	Ibex			V$NFKB	Nuclear factor kappa B/c-rel	V$NFKAPPAB.01	NF-kappaB	Blood Cells Bone Marrow Cells Hematopoietic System Immune System Leukocytes Myeloid Cells Phagocytes	0.89	797	811	804	+	1	0.957	0.067	0		ccGGGAttctccggg
Ibex	Ibex			V$ZF35	Zinc finger protein ZNF35	V$ZNF35.01	Human zinc finger protein ZNF35		0.96	807	819	813	+	1	0.974	0.014	0		ccgggcAAGAaca
Ibex	Ibex			V$FKHD	Fork head domain factors	V$FOXP1_ES.01	Alternative splicing variant of FOXP1, activated in ESCs	Blood Cells Breast Central Nervous System Digestive System Ear Endocrine System Eye Immune System Islets of Langerhans Leukocytes Liver Lymphocytes Muscle, Skeletal Muscles Nervous System Ovary Pancreas Prostate Spinal Cord Testis Thymus Gland Thyroid Gland Urogenital System	1	809	825	817	+	1	0.959	-0.041	0		gggcaagAACActggaa
Ibex	Ibex			V$HOXF	Paralog hox genes 1-8 from the four hox clusters A, B, C, D	V$NANOG.01	Homeobox transcription factor Nanog	Bone Marrow Cells Bone and Bones Connective Tissue Ear Embryonic Structures Germ Cells Hematopoietic System Immune System Lung Respiratory System Skeleton Thymus Gland Urogenital System	0.94	817	835	826	+	1	0.967	0.027	0		acactggAATGggttgcca
Ibex	Ibex			V$RUSH	SWI/SNF related nucleophosphoproteins with a RING finger DNA binding motif	V$SMARCA3.01	SWI/SNF related, matrix associated, actin dependent regulator of chromatin, subfamily a, member 3		0.96	831	841	836	+	1	0.959	-0.001	0		tgCCATttcct
Ibex	Ibex			V$TALE	TALE homeodomain class recognizing TG motifs	V$TGIF.01	TG-interacting factor belonging to TALE class of homeodomain factors	Bone Marrow Cells Brain Central Nervous System Embryonic Structures Hematopoietic System Myeloid Cells Nervous System Neurons	1	854	870	862	-	1	0.998	-0.002	0		tttcacttGTCActttc
Ibex	Ibex			V$RUSH	SWI/SNF related nucleophosphoproteins with a RING finger DNA binding motif	V$SMARCA3.02	SWI/SNF related, matrix associated, actin dependent regulator of chromatin, subfamily a, member 3		0.98	860	870	865	-	1	0.978	-0.002	0		tttcACTTgtc
Ibex	Ibex			V$ETSF	Human and murine ETS1 factors	V$SPI1.02	SPI-1 proto-oncogene; hematopoietic transcription factor PU.1	Antibody-Producing Cells Blood Cells Bone Marrow Cells Breast Central Nervous System Endocrine System Germ Cells Hematopoietic System Immune System Leukocytes Lymphocytes Monocytes Myeloid Cells Nervous System Phagocytes Prostate Respiratory System Spinal Cord Testis Urogenital System	0.96	864	884	874	+	1	0.953	-0.007	1	part of model match of ETSF_AP1F_01,ETSF_CEBP_01	agtgaaagGGAAgtcgctcag
Ibex	Ibex			O$INRE	Core promoter initiator elements	O$DINR.01	Drosophila initiator motifs		0.94	879	889	884	+	1	0.962	0.022	0		gcTCAGtcgtg
Ibex	Ibex			V$IKRS	Ikaros zinc finger family	V$IK2.01	Ikaros 2, potential regulator of lymphocyte differentiation	Antibody-Producing Cells Blood Cells Bone Marrow Cells Hematopoietic System Immune System Leukocytes Lymphocytes Thymus Gland	0.98	938	950	944	+	1	0.956	-0.024	0		ccatGGGAttttc
Ibex	Ibex			V$NFAT	Nuclear factor of activated T-cells	V$NFAT5.02	Nuclear factor of activated T-cells 5	Blood Cells Cardiovascular System Heart Immune System Leukocytes Lymphocytes Myeloid Cells	0.87	936	954	945	-	1	0.953	0.083	0		cctGGAAaatcccatggat
Ibex	Ibex			V$NFKB	Nuclear factor kappa B/c-rel	V$NFKAPPAB65.01	NF-kappaB (p65)	Blood Cells Bone Marrow Cells Hematopoietic System Immune System Leukocytes Myeloid Cells Phagocytes	0.87	940	954	947	+	1	0.982	0.112	0		atgggattTTCCagg
Ibex	Ibex			V$STAT	Signal transducer and activator of transcription	V$STAT3.02	Signal transducer and activator of transcription 3	Blood Cells Bone Marrow Cells Breast Hematopoietic System Immune System Leukocytes Lymphocytes Myeloid Cells Phagocytes	0.94	944	962	953	+	1	0.971	0.031	0		gattTTCCaggcaagagta
Ibex	Ibex			V$RU49	Zinc finger transcription factor RU49, zinc finger proliferation 1 - Zipro1	V$RU49.01	Zinc finger transcription factor RU49 (zinc finger proliferation 1 - Zipro 1). RU49 exhibits a strong preference for binding to tandem repeats of the minimal RU49 consensus binding site.		0.98	958	964	961	+	1	0.979	-0.001	0		gAGTAct
Ibex	Ibex			V$RU49	Zinc finger transcription factor RU49, zinc finger proliferation 1 - Zipro1	V$RU49.01	Zinc finger transcription factor RU49 (zinc finger proliferation 1 - Zipro 1). RU49 exhibits a strong preference for binding to tandem repeats of the minimal RU49 consensus binding site.		0.98	959	965	962	-	1	0.983	0.003	0		cAGTAct
Ibex	Ibex			V$ZF02	C2H2 zinc finger transcription factors 2	V$ZNF300.01	KRAB-containing zinc finger protein 300	Blood Cells Immune System Leukocytes Lymphocytes Thymus Gland	0.99	958	980	969	-	1	0.958	-0.032	0		aatggcaCCCCactccagtactc
Ibex	Ibex			V$GATA	GATA binding factors	V$GATA1.01	GATA-binding factor 1	Blood Cells Bone Marrow Cells Bone and Bones Cardiovascular System Connective Tissue Embryonic Structures Erythrocytes Heart Hematopoietic System Immune System Leukocytes Lymphocytes Muscles Myocardium Skeleton	0.96	996	1008	1002	+	1	0.993	0.033	0		aagtGATAggggt
Ibex	Ibex			V$ZF02	C2H2 zinc finger transcription factors 2	V$ZNF300.01	KRAB-containing zinc finger protein 300	Blood Cells Immune System Leukocytes Lymphocytes Thymus Gland	0.99	992	1014	1003	-	1	0.96	-0.03	0		tttcacaCCCCtatcactttctg
Ibex	Ibex			V$BRAC	Brachyury gene, mesoderm developmental factor	V$EOMES.03	Eomesodermin, TBR-2 (T-box, brain, 2)	Blood Cells Bone and Bones Brain Breast Cardiovascular System Central Nervous System Ear Embryonic Structures Endocrine System Heart Immune System Leukocytes Lymphocytes Muscles Myocardium Nervous System Pituitary Gland Thyroid Gland	0.98	996	1018	1007	+	1	0.997	0.017	0		aagtgataggggTGTGaaaataa
Ibex	Ibex			V$CEBP	Ccaat/Enhancer Binding Protein	V$CEBPB.02	CCAAT/enhancer binding protein beta	Adipose Tissue Bone Marrow Cells Connective Tissue Digestive System Hematopoietic System Immune System Liver Myeloid Cells Phagocytes	0.91	1003	1017	1010	+	1	0.975	0.065	1	part of model match of CEBP_STAT_01	aggggTGTGaaaata
Ibex	Ibex			V$FKHD	Fork head domain factors	V$HNF3.01	Hepatocyte nuclear factor 3 (alpha, beta) (FOXA1, FOXA2)	Blood Cells Breast Central Nervous System Digestive System Ear Endocrine System Eye Immune System Islets of Langerhans Leukocytes Liver Lymphocytes Muscle, Skeletal Muscles Nervous System Ovary Pancreas Prostate Spinal Cord Testis Thymus Gland Thyroid Gland Urogenital System	0.98	1006	1022	1014	+	0.971	0.964	-0.016	0		ggtgtgaAAATaattaa
Ibex	Ibex			V$LHXF	Lim homeodomain factors	V$LMX1B.01	LIM-homeodomain transcription factor	Brain Cardiovascular System Central Nervous System Digestive System Ear Embryonic Structures Endocrine System Eye Heart Islets of Langerhans Kidney Muscles Myocardium Nervous System Neurons Pancreas Pituitary Gland Spinal Cord Testis Urogenital System	0.91	1003	1025	1014	+	1	0.985	0.075	0		aggggtgtgaaaaTAATtaagat
Ibex	Ibex			V$CART	Cart-1 (cartilage homeoprotein 1)	V$S8.01	Binding site for S8 type homeodomains	Adrenal Glands Bone and Bones Brain Cardiovascular System Central Nervous System Connective Tissue Digestive System Embryonic Structures Endocrine System Eye Immune System Islets of Langerhans Myeloid Cells Nervous System Neurons Pancreas Phagocytes Pituitary Gland Skeleton Spinal Cord	0.97	1006	1026	1016	-	1	0.992	0.022	0		catctTAATtattttcacacc
Ibex	Ibex			V$DLXF	Distal-less homeodomain transcription factors	V$DLX1.01	DLX-1, -2, and -5 binding sites	Bone and Bones Brain Cartilage Central Nervous System Connective Tissue Digestive System Ear Embryonic Structures Endocrine System Integumentary System Islets of Langerhans Nervous System Neurons Nose Pancreas Respiratory System Skeleton	0.91	1007	1025	1016	+	1	0.988	0.078	0		gtgtgaaaatAATTaagat
Ibex	Ibex			V$HOXF	Paralog hox genes 1-8 from the four hox clusters A, B, C, D	V$HOXC8.01	Homeobox C8 / Hox-3alpha	Bone Marrow Cells Bone and Bones Connective Tissue Ear Embryonic Structures Germ Cells Hematopoietic System Immune System Lung Respiratory System Skeleton Thymus Gland Urogenital System	0.85	1008	1026	1017	-	1	0.962	0.112	0		catcttaATTAttttcaca
Ibex	Ibex			V$NKXH	NKX homeodomain factors	V$NKX25.02	Homeo domain factor Nkx-2.5/Csx, tinman homolog low affinity sites	Bone and Bones Cardiovascular System Central Nervous System Connective Tissue Digestive System Embryonic Structures Endocrine System Heart Islets of Langerhans Lung Muscles Myocardium Nervous System Pancreas Prostate Respiratory System Skeleton Spinal Cord Thyroid Gland Urogenital System	0.88	1008	1026	1017	-	1	0.971	0.091	0		catctTAATtattttcaca
Ibex	Ibex			V$HOMF	Homeodomain transcription factors	V$MSX1.01	Muscle-segment homeobox 1, msh homeobox 1	Blood Cells Bone Marrow Cells Bone and Bones Cardiovascular System Cartilage Central Nervous System Connective Tissue Digestive System Ear Embryonic Structures Endocrine System Germ Cells Heart Hematopoietic System Immune System Islets of Langerhans Leukocytes Liver Lymphocytes Nervous System Ovary Pancreas Skeleton Spinal Cord Thyroid Gland Urogenital System	0.89	1009	1027	1018	+	1	0.961	0.071	0		gtgaaaatAATTaagatgg
Ibex	Ibex			V$SIX3	Sine oculis homeobox homolog 3	V$SIX3.03	SIX3 / SIXdomain (SD) and Homeodomain (HD) transcription factor	Brain Central Nervous System Embryonic Structures Endocrine System Eye Nervous System Pituitary Gland	1	1008	1028	1018	-	1	0.952	-0.048	0		accatctTAATtattttcaca
Ibex	Ibex			V$HBOX	Homeobox transcription factors	V$EN1.02	Engrailed homeobox 1	Brain Cardiovascular System Central Nervous System Digestive System Ear Embryonic Structures Eye Muscle, Smooth Muscles Nervous System Neurons Spinal Cord	0.86	1010	1028	1019	+	1	0.962	0.102	0		tgaaaatAATTaagatggt
Ibex	Ibex			V$HOMF	Homeodomain transcription factors	V$BARX2.01	Barx2, homeobox transcription factor that preferentially binds to paired TAAT motifs	Blood Cells Bone Marrow Cells Bone and Bones Cardiovascular System Cartilage Central Nervous System Connective Tissue Digestive System Ear Embryonic Structures Endocrine System Germ Cells Heart Hematopoietic System Immune System Islets of Langerhans Leukocytes Liver Lymphocytes Nervous System Ovary Pancreas Skeleton Spinal Cord Thyroid Gland Urogenital System	0.95	1010	1028	1019	-	1	0.955	0.005	0		accatctTAATtattttca
Ibex	Ibex			V$NKX6	NK6 homeobox transcription factors	V$NKX61.01	NK6 homeobox 1	Central Nervous System Digestive System Embryonic Structures Endocrine System Islets of Langerhans Nervous System Neurons Pancreas Spinal Cord	0.91	1012	1026	1019	-	1	0.956	0.046	0		catcTTAAttatttt
Ibex	Ibex			V$PAXH	PAX homeodomain binding sites	V$PAX4.01	Pax-4 homeodomain binding site, together with PAX-6 involved in pancreatic development	Brain Central Nervous System Digestive System Embryonic Structures Endocrine System Eye Islets of Langerhans Muscle, Skeletal Muscles Nervous System Neurons Pancreas	0.99	1012	1026	1019	+	1	0.978	-0.012	0		aaaataATTAagatg
Ibex	Ibex			V$HOXF	Paralog hox genes 1-8 from the four hox clusters A, B, C, D	V$HOXC6.01	Homeobox C6 / Hox-3C	Bone Marrow Cells Bone and Bones Connective Tissue Ear Embryonic Structures Germ Cells Hematopoietic System Immune System Lung Respiratory System Skeleton Thymus Gland Urogenital System	0.85	1011	1029	1020	+	1	0.969	0.119	0		gaaaatAATTaagatggtg
Ibex	Ibex			V$OCT1	Octamer binding protein	V$OCT1.03	Octamer-binding transcription factor-1, POU class 2 homeobox 1 (POU2F1)	Antibody-Producing Cells Blood Cells Immune System Kidney Leukocytes Lymphocytes Urogenital System	0.85	1013	1027	1020	-	1	0.965	0.115	0		ccatcttaATTAttt
Ibex	Ibex			V$CART	Cart-1 (cartilage homeoprotein 1)	V$S8.01	Binding site for S8 type homeodomains	Adrenal Glands Bone and Bones Brain Cardiovascular System Central Nervous System Connective Tissue Digestive System Embryonic Structures Endocrine System Eye Immune System Islets of Langerhans Myeloid Cells Nervous System Neurons Pancreas Phagocytes Pituitary Gland Skeleton Spinal Cord	0.97	1011	1031	1021	+	1	0.997	0.027	0		gaaaaTAATtaagatggtgta
Ibex	Ibex			V$DLXF	Distal-less homeodomain transcription factors	V$DLX1.01	DLX-1, -2, and -5 binding sites	Bone and Bones Brain Cartilage Central Nervous System Connective Tissue Digestive System Ear Embryonic Structures Endocrine System Integumentary System Islets of Langerhans Nervous System Neurons Nose Pancreas Respiratory System Skeleton	0.91	1012	1030	1021	-	1	0.976	0.066	0		acaccatcttAATTatttt
Ibex	Ibex			V$YY1F	Activator/repressor binding to transcription initiation site	V$YY2.01	Transcription factor yin yang 2	Embryonic Structures	0.96	1011	1033	1022	-	1	0.961	0.001	0		attacaCCATcttaattattttc
Ibex	Ibex			V$ARID	AT rich interactive domain factor	V$BRIGHT.01	Bright, B cell regulator of IgH transcription	Antibody-Producing Cells Blood Cells Cardiovascular System Heart Immune System Leukocytes Lymphocytes Muscles Myocardium	0.92	1013	1033	1023	+	1	0.95	0.03	0		aaataATTAagatggtgtaat
Ibex	Ibex			V$HOMF	Homeodomain transcription factors	V$HHEX.01	Hematopoietically expressed homeobox, proline-rich homeodomain protein	Blood Cells Bone Marrow Cells Bone and Bones Cardiovascular System Cartilage Central Nervous System Connective Tissue Digestive System Ear Embryonic Structures Endocrine System Germ Cells Heart Hematopoietic System Immune System Islets of Langerhans Leukocytes Liver Lymphocytes Nervous System Ovary Pancreas Skeleton Spinal Cord Thyroid Gland Urogenital System	0.95	1014	1032	1023	-	1	0.951	0.001	0		ttacaccatctTAATtatt
Ibex	Ibex			V$SIX3	Sine oculis homeobox homolog 3	V$SIX3.03	SIX3 / SIXdomain (SD) and Homeodomain (HD) transcription factor	Brain Central Nervous System Embryonic Structures Endocrine System Eye Nervous System Pituitary Gland	1	1023	1043	1033	+	1	0.971	-0.029	0		gatggtgTAATatagcgcata
Ibex	Ibex			V$RUSH	SWI/SNF related nucleophosphoproteins with a RING finger DNA binding motif	V$SMARCA3.01	SWI/SNF related, matrix associated, actin dependent regulator of chromatin, subfamily a, member 3		0.96	1038	1048	1043	-	1	0.991	0.031	0		ctCCATatgcg
Ibex	Ibex			V$GATA	GATA binding factors	V$GATA1.06	Complex of Lmo2 bound to Tal-1, E2A proteins, and GATA-1, half-site 2	Blood Cells Bone Marrow Cells Bone and Bones Cardiovascular System Connective Tissue Embryonic Structures Erythrocytes Heart Hematopoietic System Immune System Leukocytes Lymphocytes Muscles Myocardium Skeleton	0.96	1055	1067	1061	+	1	0.991	0.031	1	part of model match of HAND_GATA_01	gttaGATAgggac
Ibex	Ibex			V$SIX3	Sine oculis homeobox homolog 3	V$SIX3.03	SIX3 / SIXdomain (SD) and Homeodomain (HD) transcription factor	Brain Central Nervous System Embryonic Structures Endocrine System Eye Nervous System Pituitary Gland	1	1058	1078	1068	-	1	0.983	-0.017	0		ccttccaTAATgtccctatct
Ibex	Ibex			V$RUSH	SWI/SNF related nucleophosphoproteins with a RING finger DNA binding motif	V$SMARCA3.02	SWI/SNF related, matrix associated, actin dependent regulator of chromatin, subfamily a, member 3		0.98	1085	1095	1090	-	1	0.964	-0.016	0		gtcaACTTtta
Ibex	Ibex			V$TALE	TALE homeodomain class recognizing TG motifs	V$TGIF.01	TG-interacting factor belonging to TALE class of homeodomain factors	Bone Marrow Cells Brain Central Nervous System Embryonic Structures Hematopoietic System Myeloid Cells Nervous System Neurons	1	1087	1103	1095	-	1	0.998	-0.002	0		actaaactGTCAacttt
Ibex	Ibex			V$CIZF	CAS interating zinc finger protein	V$NMP4.01	NMP4 (nuclear matrix protein 4) / CIZ (Cas-interacting zinc finger protein)		0.97	1110	1120	1115	+	1	0.954	-0.016	0		gtAAAAactat
Ibex	Ibex			V$RUSH	SWI/SNF related nucleophosphoproteins with a RING finger DNA binding motif	V$SMARCA3.02	SWI/SNF related, matrix associated, actin dependent regulator of chromatin, subfamily a, member 3		0.98	1157	1167	1162	-	1	0.95	-0.03	0		ttgcACTTgca
Ibex	Ibex			V$ETSF	Human and murine ETS1 factors	V$ETV1.02	Ets variant 1	Antibody-Producing Cells Blood Cells Bone Marrow Cells Breast Central Nervous System Endocrine System Germ Cells Hematopoietic System Immune System Leukocytes Lymphocytes Monocytes Myeloid Cells Nervous System Phagocytes Prostate Respiratory System Spinal Cord Testis Urogenital System	0.96	1167	1187	1177	-	1	0.954	-0.006	1	part of model match of ETSF_KLFS_01	tgctgaaaGGAAgaaagcctt
Ibex	Ibex			V$AP1R	MAF and AP1 related factors	V$MARE.01	Maf response elements, half sites	Antibody-Producing Cells Blood Cells Blood Platelets Bone Marrow Cells Digestive System Ear Endocrine System Eye Hematopoietic System Immune System Islets of Langerhans Liver Nervous System Neurons Pancreas	0.97	1174	1194	1184	-	1	0.962	-0.008	0		tcatatatGCTGaaaggaaga
Ibex	Ibex			V$ZFHX	Two-handed zinc finger homeodomain transcription factors	V$AREB6.04	AREB6 (Atp1a1 regulatory element binding factor 6)	Embryonic Structures	0.98	1190	1202	1196	-	1	0.975	-0.005	0		ccattGTTTcata
Ibex	Ibex			V$SORY	SOX/SRY-sex/testis determinig and related HMG box factors	V$SOX5.01	Sox-5	Bone and Bones Cartilage Connective Tissue Digestive System Ear Embryonic Structures Endocrine System Islets of Langerhans Nervous System Neuroglia Pancreas Skeleton Testis Thyroid Gland Urogenital System	0.87	1191	1215	1203	+	1	0.989	0.119	0		atgaaaCAATggcagaaatcttcca
Ibex	Ibex			V$YY1F	Activator/repressor binding to transcription initiation site	V$YY1.02	Yin and Yang 1 repressor sites	Embryonic Structures	0.94	1205	1227	1216	-	1	0.991	0.051	0		tggaaaCCATtttggaagatttc
Ibex	Ibex			V$NFAT	Nuclear factor of activated T-cells	V$NFAT.01	Nuclear factor of activated T-cells	Blood Cells Cardiovascular System Heart Immune System Leukocytes Lymphocytes Myeloid Cells	0.95	1213	1231	1222	-	1	0.95	0	0		ttggtGGAAaccattttgg
Ibex	Ibex			V$ZFHX	Two-handed zinc finger homeodomain transcription factors	V$AREB6.04	AREB6 (Atp1a1 regulatory element binding factor 6)	Embryonic Structures	0.98	1216	1228	1222	+	1	0.963	-0.017	0		aaatgGTTTccac
Ibex	Ibex			V$MYBL	Cellular and viral myb-like transcriptional regulators	V$VMYB.04	v-Myb, AMV v-myb	Blood Cells Bone Marrow Cells Hematopoietic System Immune System Leukocytes Lymphocytes	0.85	1231	1245	1238	-	1	0.983	0.133	0		ccatAACGgccgaat
Ibex	Ibex			V$ETSF	Human and murine ETS1 factors	V$SPI1.02	SPI-1 proto-oncogene; hematopoietic transcription factor PU.1	Antibody-Producing Cells Blood Cells Bone Marrow Cells Breast Central Nervous System Endocrine System Germ Cells Hematopoietic System Immune System Leukocytes Lymphocytes Monocytes Myeloid Cells Nervous System Phagocytes Prostate Respiratory System Spinal Cord Testis Urogenital System	0.96	1253	1273	1263	-	1	0.993	0.033	0		tggattggGGAAgttcgacaa
Ibex	Ibex			V$MZF1	Myeloid zinc finger 1 factors	V$MZF1.02	Myeloid zinc finger protein MZF1	Blood Cells Bone Marrow Cells Hematopoietic System Immune System Leukocytes Myeloid Cells	0.99	1259	1269	1264	-	1	0.995	0.005	0		ttGGGGaagtt
Ibex	Ibex			V$ZFHX	Two-handed zinc finger homeodomain transcription factors	V$AREB6.04	AREB6 (Atp1a1 regulatory element binding factor 6)	Embryonic Structures	0.98	1269	1281	1275	-	1	0.959	-0.021	0		tgaccGTTTggat
Ibex	Ibex			V$MYBL	Cellular and viral myb-like transcriptional regulators	V$VMYB.05	v-Myb, variant of AMV v-myb	Blood Cells Bone Marrow Cells Hematopoietic System Immune System Leukocytes Lymphocytes	0.9	1270	1284	1277	+	1	0.955	0.055	0		tccaAACGgtcacta
Ibex	Ibex			V$YY1F	Activator/repressor binding to transcription initiation site	V$YY1.02	Yin and Yang 1 repressor sites	Embryonic Structures	0.94	1286	1308	1297	-	1	0.975	0.035	0		ttctcgCCATattggtagtgtag
Ibex	Ibex			V$MZF1	Myeloid zinc finger 1 factors	V$MZF1.01	Myeloid zinc finger protein MZF1	Blood Cells Bone Marrow Cells Hematopoietic System Immune System Leukocytes Myeloid Cells	0.99	1314	1324	1319	-	1	0.992	0.002	0		gcGGGGaaagt
Ibex	Ibex			V$MZF1	Myeloid zinc finger 1 factors	V$MZF1.02	Myeloid zinc finger protein MZF1	Blood Cells Bone Marrow Cells Hematopoietic System Immune System Leukocytes Myeloid Cells	0.99	1340	1350	1345	-	1	0.998	0.008	0		gaGGGGaaaga
Ibex	Ibex			V$MAZF	Myc associated zinc fingers	V$MAZ.01	Myc associated zinc finger protein (MAZ)	Blood Cells Immune System Leukocytes	0.9	1342	1354	1348	-	1	0.97	0.07	0		aggcGAGGggaaa
Ibex	Ibex			V$PURA	Pur-alpha binds both single-stranded and douple-stranded DNA in a sequence-specific manner	V$PURALPHA.01	Purine-rich element binding protein A	Brain Central Nervous System Muscle, Smooth Muscles Nervous System Neuroglia Neurons	0.97	1344	1356	1350	-	1	0.981	0.011	0		ggAGGCgagggga
Ibex	Ibex			V$AP2F	Activator protein 2	V$TCFAP2A.02	Transcription factor AP-2, alpha	ubiquitous	0.94	1355	1369	1362	-	1	0.963	0.023	1	part of model match of IKRS_AP2F_01	ttccCCTGcgggcgg
Ibex	Ibex			V$MZF1	Myeloid zinc finger 1 factors	V$MZF1.02	Myeloid zinc finger protein MZF1	Blood Cells Bone Marrow Cells Hematopoietic System Immune System Leukocytes Myeloid Cells	0.99	1362	1372	1367	+	1	0.988	-0.002	0		caGGGGaattg
Ibex	Ibex			V$ETSF	Human and murine ETS1 factors	V$SPI1.02	SPI-1 proto-oncogene; hematopoietic transcription factor PU.1	Antibody-Producing Cells Blood Cells Bone Marrow Cells Breast Central Nervous System Endocrine System Germ Cells Hematopoietic System Immune System Leukocytes Lymphocytes Monocytes Myeloid Cells Nervous System Phagocytes Prostate Respiratory System Spinal Cord Testis Urogenital System	0.96	1358	1378	1368	+	1	0.96	0	1	part of model match of SP1F_ETSF_04	cccgcaggGGAAttgcttgcc
Ibex	Ibex			V$THAP	THAP domain containing protein	V$THAP1.01	THAP domain containing, apoptosis associated protein	Brain Central Nervous System Nervous System	0.9	1374	1384	1379	-	1	0.983	0.083	0		agtaagGGCAa
Ibex	Ibex			V$RUSH	SWI/SNF related nucleophosphoproteins with a RING finger DNA binding motif	V$SMARCA3.02	SWI/SNF related, matrix associated, actin dependent regulator of chromatin, subfamily a, member 3		0.98	1378	1388	1383	+	1	0.986	0.006	0		ccttACTTgtc
Ibex	Ibex			V$TALE	TALE homeodomain class recognizing TG motifs	V$TGIF.01	TG-interacting factor belonging to TALE class of homeodomain factors	Bone Marrow Cells Brain Central Nervous System Embryonic Structures Hematopoietic System Myeloid Cells Nervous System Neurons	1	1378	1394	1386	+	1	0.997	-0.003	0		ccttacttGTCAtggcg
Ibex	Ibex			V$TCFF	TCF11 transcription factor	V$TCF11.01	TCF11/LCR-F1/Nrf1 homodimers		1	1386	1392	1389	+	1	0.991	-0.009	0		GTCAtgg
Ibex	Ibex			V$PAX3	PAX-3 binding sites	V$PAX3.03	Pax-3 paired domain protein	Embryonic Structures Muscle, Skeletal Muscles	0.93	1383	1401	1392	+	1	0.987	0.057	1	part of model match of SORY_PAX3_01	cttgtCATGgcgactatcc
Ibex	Ibex			V$SORY	SOX/SRY-sex/testis determinig and related HMG box factors	V$SOX6.01	SRY (sex determining region Y)-box 6	Bone and Bones Cartilage Connective Tissue Digestive System Ear Embryonic Structures Endocrine System Islets of Langerhans Nervous System Neuroglia Pancreas Skeleton Testis Thyroid Gland Urogenital System	0.97	1390	1414	1402	-	1	0.979	0.009	0		ctggcACAAagctggatagtcgcca
Ibex	Ibex			V$RBP2	Retinoblastoma-binding proteins with demethylase activity	V$PLU1_JARID1B.01	Jumonji, AT rich interactive domain 1B		0.96	1403	1411	1407	-	1	0.961	0.001	0		GCACaaagc
Ibex	Ibex			V$SMAD	Vertebrate SMAD family of transcription factors	V$GC_SBE.01	GC-rich Smad1/5 binding element	Embryonic Structures Kidney Urogenital System	0.94	1412	1422	1417	-	1	0.953	0.013	0		cgaggCTCCtg
Ibex	Ibex			V$IKRS	Ikaros zinc finger family	V$IK2.01	Ikaros 2, potential regulator of lymphocyte differentiation	Antibody-Producing Cells Blood Cells Bone Marrow Cells Hematopoietic System Immune System Leukocytes Lymphocytes Thymus Gland	0.98	1430	1442	1436	+	1	0.963	-0.017	0		tgctGGGAttggg
Ibex	Ibex			V$GUCE	GTF2IRDI upstream control element	V$GTF3R4.01	GTF2I-like repeat 4 of GTF3	Antibody-Producing Cells Blood Cells Embryonic Structures Immune System Leukocytes Lymphocytes Muscle, Skeletal Muscles	0.97	1433	1443	1438	+	1	0.966	-0.004	0		tggGATTggga
Ibex	Ibex			V$IKRS	Ikaros zinc finger family	V$IK2.01	Ikaros 2, potential regulator of lymphocyte differentiation	Antibody-Producing Cells Blood Cells Bone Marrow Cells Hematopoietic System Immune System Leukocytes Lymphocytes Thymus Gland	0.98	1436	1448	1442	+	1	0.98	0	0		gattGGGAttttc
Ibex	Ibex			V$NFKB	Nuclear factor kappa B/c-rel	V$NFKAPPAB65.01	NF-kappaB (p65)	Blood Cells Bone Marrow Cells Hematopoietic System Immune System Leukocytes Myeloid Cells Phagocytes	0.87	1438	1452	1445	+	1	0.982	0.112	1	part of model match of ETSF_NFKB_02	ttgggattTTCCcct
Ibex	Ibex			V$MZF1	Myeloid zinc finger 1 factors	V$MZF1.02	Myeloid zinc finger protein MZF1	Blood Cells Bone Marrow Cells Hematopoietic System Immune System Leukocytes Myeloid Cells	0.99	1443	1453	1448	-	1	0.998	0.008	0		gaGGGGaaaat
Ibex	Ibex			V$MAZF	Myc associated zinc fingers	V$MAZ.01	Myc associated zinc finger protein (MAZ)	Blood Cells Immune System Leukocytes	0.9	1445	1457	1451	-	1	0.961	0.061	0		gtggGAGGggaaa
Ibex	Ibex			V$EBOX	E-box binding factors	V$MYCMAX.02	c-Myc/Max heterodimer	ubiquitous	0.92	1449	1465	1457	-	1	0.988	0.068	1	part of model match of CEBP_EBOX_01	cggagcaCGTGggaggg
Ibex	Ibex			V$HESF	Vertebrate homologues of enhancer of split complex	V$DEC2.01	Basic helix-loop-helix protein known as Dec2 or Sharp2	Cardiovascular System Central Nervous System Ear Embryonic Structures Heart Muscles Myocardium Nervous System Neurons	0.96	1450	1464	1457	-	1	0.988	0.028	0		ggagcaCGTGggagg
Ibex	Ibex			V$HIFF	Hypoxia inducible factor, bHLH/PAS protein family	V$HIF1.02	Hypoxia inducible factor, bHLH / PAS protein family	Brain Cardiovascular System Central Nervous System Endocrine System Nervous System Pineal Gland	0.93	1449	1465	1457	+	1	0.983	0.053	0		ccctcccaCGTGctccg
Ibex	Ibex			V$EBOX	E-box binding factors	V$NMYC.01	N-Myc	ubiquitous	0.92	1450	1466	1458	+	1	0.994	0.074	0		cctcccaCGTGctccgg
Ibex	Ibex			V$HESF	Vertebrate homologues of enhancer of split complex	V$DEC2.01	Basic helix-loop-helix protein known as Dec2 or Sharp2	Cardiovascular System Central Nervous System Ear Embryonic Structures Heart Muscles Myocardium Nervous System Neurons	0.96	1451	1465	1458	+	1	0.954	-0.006	0		ctcccaCGTGctccg
Ibex	Ibex			V$HIFF	Hypoxia inducible factor, bHLH/PAS protein family	V$HRE.02	Hypoxia-response elements	Brain Cardiovascular System Central Nervous System Endocrine System Nervous System Pineal Gland	0.97	1450	1466	1458	-	1	0.988	0.018	1	part of model match of HIFF_ETSF_01	ccggagcaCGTGggagg
Ibex	Ibex			V$MYT1	MYT1 C2HC zinc finger protein	V$MYT1.02	MyT1 zinc finger transcription factor involved in primary neurogenesis	Central Nervous System Nervous System Neuroglia Neurons	0.88	1474	1486	1480	+	1	0.99	0.11	0		ctaAAGTtttgag
Ibex	Ibex			V$RUSH	SWI/SNF related nucleophosphoproteins with a RING finger DNA binding motif	V$SMARCA3.02	SWI/SNF related, matrix associated, actin dependent regulator of chromatin, subfamily a, member 3		0.98	1492	1502	1497	-	1	0.986	0.006	0		ctggACTTttg
Ibex	Ibex			V$ETSF	Human and murine ETS1 factors	V$PDEF.01	Prostate-derived Ets factor	Antibody-Producing Cells Blood Cells Bone Marrow Cells Breast Central Nervous System Endocrine System Germ Cells Hematopoietic System Immune System Leukocytes Lymphocytes Monocytes Myeloid Cells Nervous System Phagocytes Prostate Respiratory System Spinal Cord Testis Urogenital System	0.93	1501	1521	1511	-	1	0.953	0.023	0		tgcggccaGGATggtggctct
Comment: Full sequence - one RTE (1543 bp)

## Sheet: Goat
Seq. name	Accession no.	Gene symbol	GeneID	Matrix Family	Detailed Family Information	Matrix	Detailed Matrix Information	Tissue	Opt.	Start position	End position	Anchor position	Strand	Core sim.	Matrix sim.	Mat. sim. - opt.	Evidence #	Evidence	Sequence
Goat	Goat			V$SMAD	Vertebrate SMAD family of transcription factors	V$SMAD.01	Sma- and Mad-related proteins	Embryonic Structures Kidney Urogenital System	0.96	3	13	8	-	1	0.959	-0.001	0		gatGTCTgccg
Goat	Goat			V$ZF35	Zinc finger protein ZNF35	V$ZNF35.01	Human zinc finger protein ZNF35		0.96	30	42	36	-	1	0.973	0.013	0		gacgggAAGAggg
Goat	Goat			V$SMAD	Vertebrate SMAD family of transcription factors	V$SMAD4.01	Smad4 transcription factor involved in TGF-beta signaling	Embryonic Structures Kidney Urogenital System	0.94	71	81	76	-	1	0.969	0.029	0		gcgGTCTcggc
Goat	Goat			V$LEFF	LEF1/TCF	V$LEF1.02	TCF/LEF-1, involved in the Wnt signal transduction pathway	Adipose Tissue Connective Tissue Digestive System Embryonic Structures Endocrine System Islets of Langerhans Pancreas	0.94	77	93	85	+	1	0.996	0.056	0		accgcttCAAAgttcgc
Goat	Goat			V$RUSH	SWI/SNF related nucleophosphoproteins with a RING finger DNA binding motif	V$SMARCA3.02	SWI/SNF related, matrix associated, actin dependent regulator of chromatin, subfamily a, member 3		0.98	83	93	88	-	1	0.957	-0.023	0		gcgaACTTtga
Goat	Goat			V$GUCE	GTF2IRDI upstream control element	V$GTF3R4.01	GTF2I-like repeat 4 of GTF3	Antibody-Producing Cells Blood Cells Embryonic Structures Immune System Leukocytes Lymphocytes Muscle, Skeletal Muscles	0.97	94	104	99	+	1	0.963	-0.007	0		aggGATTggga
Goat	Goat			V$IKRS	Ikaros zinc finger family	V$IK2.01	Ikaros 2, potential regulator of lymphocyte differentiation	Antibody-Producing Cells Blood Cells Bone Marrow Cells Hematopoietic System Immune System Leukocytes Lymphocytes Thymus Gland	0.98	97	109	103	+	1	0.973	-0.007	0		gattGGGAtgcag
Goat	Goat			V$STEM	Motif composed of binding sites for pluripotency or stem cell factors	V$OCT3_4.02	POU domain, class 5, transcription factor 1	Embryonic Structures Germ Cells	0.88	96	114	105	-	1	0.957	0.077	0		cggttctGCATcccaatcc
Goat	Goat			V$ETSF	Human and murine ETS1 factors	V$ELK1.02	Elk-1	Antibody-Producing Cells Blood Cells Bone Marrow Cells Breast Central Nervous System Endocrine System Germ Cells Hematopoietic System Immune System Leukocytes Lymphocytes Monocytes Myeloid Cells Nervous System Phagocytes Prostate Respiratory System Spinal Cord Testis Urogenital System	0.91	106	126	116	+	1	0.964	0.054	0		gcagaaccGGAAaaatgctcc
Goat	Goat			V$CIZF	CAS interating zinc finger protein	V$NMP4.01	NMP4 (nuclear matrix protein 4) / CIZ (Cas-interacting zinc finger protein)		0.97	114	124	119	+	1	0.963	-0.007	0		ggAAAAatgct
Goat	Goat			V$ZF35	Zinc finger protein ZNF35	V$ZNF35.01	Human zinc finger protein ZNF35		0.96	128	140	134	-	1	0.964	0.004	0		aggaggAATAcac
Goat	Goat			V$ZF02	C2H2 zinc finger transcription factors 2	V$ZKSCAN3.01	Zinc finger with KRAB and SCAN domains 3	Blood Cells Immune System Leukocytes Lymphocytes Thymus Gland	1	135	157	146	-	1	0.967	-0.033	0		ttgtgCCCCctccagggaggagg
Goat	Goat			V$PLAG	Pleomorphic adenoma gene	V$PLAG1.02	Pleomorphic adenoma gene 1	Brain Central Nervous System Digestive System Embryonic Structures Endocrine System Nervous System Neurons	0.97	146	168	157	+	1	1	0.03	0		gaGGGGgcacaaggcccagcgaa
Goat	Goat			V$ZFXY	Zfx and Zfy - transcription factors implicated in mammalian sex determination	V$ZFX.01	X-linked zinc finger protein	Embryonic Structures Endocrine System Germ Cells Ovary Testis Urogenital System	0.97	153	163	158	-	1	0.954	-0.016	0		tgGGCCttgtg
Goat	Goat			V$MOKF	Mouse Krueppel like factor	V$MOK2.02	Ribonucleoprotein associated zinc finger protein MOK-2 (human)		0.98	152	172	162	-	1	0.997	0.017	0		tttattcgctgggCCTTgtgc
Goat	Goat			V$FKHD	Fork head domain factors	V$FOXP1_ES.01	Alternative splicing variant of FOXP1, activated in ESCs	Blood Cells Breast Central Nervous System Digestive System Ear Endocrine System Eye Immune System Islets of Langerhans Leukocytes Liver Lymphocytes Muscle, Skeletal Muscles Nervous System Ovary Pancreas Prostate Spinal Cord Testis Thymus Gland Thyroid Gland Urogenital System	1	164	180	172	+	1	0.981	-0.019	0		gcgaataAACAgcgttc
Goat	Goat			V$BCDF	Bicoid-like homeodomain transcription factors	V$PTX1.01	Pituitary Homeobox 1 (Ptx1, Pitx-1)	Brain Cardiovascular System Central Nervous System Ear Embryonic Structures Endocrine System Eye Heart Nervous System Neurons Pineal Gland Pituitary Gland	0.94	177	193	185	+	1	0.964	0.024	0		gttcCTAAgcctagtcg
Goat	Goat			V$HIFF	Hypoxia inducible factor, bHLH/PAS protein family	V$HRE.02	Hypoxia-response elements	Brain Cardiovascular System Central Nervous System Endocrine System Nervous System Pineal Gland	0.97	193	209	201	+	1	0.978	0.008	0		ggtagctaCGTGccacc
Goat	Goat			V$ZF08	C2H2 zinc finger transcription factors 8	V$ZNF354C.01	KRAB-zinc finger protein synten (KID3)		0.97	225	235	230	+	1	0.981	0.011	0		tgggtCCACgt
Goat	Goat			V$HIFF	Hypoxia inducible factor, bHLH/PAS protein family	V$HRE.02	Hypoxia-response elements	Brain Cardiovascular System Central Nervous System Endocrine System Nervous System Pineal Gland	0.97	226	242	234	-	1	0.951	-0.019	0		aatggaaaCGTGgaccc
Goat	Goat			V$ZFHX	Two-handed zinc finger homeodomain transcription factors	V$AREB6.04	AREB6 (Atp1a1 regulatory element binding factor 6)	Embryonic Structures	0.98	229	241	235	+	1	0.966	-0.014	0		tccacGTTTccat
Goat	Goat			V$CLOX	CLOX and CLOX homology (CDP) factors	V$CDP.02	Transcriptional repressor CDP		0.94	231	249	240	-	1	0.95	0.01	0		gaggtcCAATggaaacgtg
Goat	Goat			V$PCBE	PREB core-binding element	V$PREB.01	Prolactin regulatory element-binding protein	Endocrine System	0.86	256	270	263	+	1	0.96	0.1	0		cctgaTCAGacttcg
Goat	Goat			V$E2FF	E2F-myc activator/cell cycle regulator	V$E2F4_DP1.01	E2F-4/DP-1 heterodimeric complex	ubiquitous	0.84	264	280	272	-	1	0.972	0.132	0		gggttgCGCGcgaagtc
Goat	Goat			V$ZF5F	ZF5 POZ domain zinc finger	V$ZF5.01	Zinc finger / POZ domain transcription factor		0.95	265	279	272	-	1	0.958	0.008	0		ggttgcGCGCgaagt
Goat	Goat			V$E2FF	E2F-myc activator/cell cycle regulator	V$E2F4_DP1.01	E2F-4/DP-1 heterodimeric complex	ubiquitous	0.84	265	281	273	+	1	0.977	0.137	1	part of model match of E2FF_SP1F_01	acttcgCGCGcaaccca
Goat	Goat			V$NKXH	NKX homeodomain factors	V$TTF1.01	Thyroid transcription factor-1 (TTF1) binding site	Bone and Bones Cardiovascular System Central Nervous System Connective Tissue Digestive System Embryonic Structures Endocrine System Heart Islets of Langerhans Lung Muscles Myocardium Nervous System Pancreas Prostate Respiratory System Skeleton Spinal Cord Thyroid Gland Urogenital System	0.99	275	293	284	+	1	0.961	-0.029	0		caaccCAAGggaggggagg
Goat	Goat			V$MAZF	Myc associated zinc fingers	V$MAZ.01	Myc associated zinc finger protein (MAZ)	Blood Cells Immune System Leukocytes	0.9	281	293	287	+	1	0.973	0.073	0		aaggGAGGggagg
Goat	Goat			V$ZF02	C2H2 zinc finger transcription factors 2	V$ZBTB7.03	Zinc finger and BTB domain containing 7A, pokemon	Blood Cells Immune System Leukocytes Lymphocytes Thymus Gland	0.88	278	300	289	-	1	0.968	0.088	0		tcctaCCCCtcccctcccttggg
Goat	Goat			V$KLFS	Krueppel like transcription factors	V$KKLF.01	Kidney-enriched kruppel-like factor, KLF15	Blood Cells Bone Marrow Cells Digestive System Embryonic Structures Erythrocytes Hematopoietic System Liver	0.91	282	298	290	+	1	0.955	0.045	1	part of model match of KLFS_SP1F_03	agggaGGGGaggggtag
Goat	Goat			V$MZF1	Myeloid zinc finger 1 factors	V$MZF1.03	Myeloid zinc finger protein MZF1	Blood Cells Bone Marrow Cells Hematopoietic System Immune System Leukocytes Myeloid Cells	0.95	285	295	290	+	1	0.995	0.045	0		gaGGGGagggg
Goat	Goat			V$PURA	Pur-alpha binds both single-stranded and douple-stranded DNA in a sequence-specific manner	V$PURALPHA.01	Purine-rich element binding protein A	Brain Central Nervous System Muscle, Smooth Muscles Nervous System Neuroglia Neurons	0.97	284	296	290	+	1	0.985	0.015	0		ggAGGGgaggggt
Goat	Goat			V$ZF07	C2H2 zinc finger transcription factors 7	V$ZNF263.01	Zinc finger protein 263, ZKSCAN12 (zinc finger protein with KRAB and SCAN domains 12)		0.92	283	297	290	-	1	0.957	0.037	0		tacccCTCCcctccc
Goat	Goat			V$NDPK	Nucleoside diphosphate kinase	V$NM23.01	NME/NM23 nucleoside diphosphate kinase1 and 2		0.89	285	301	293	+	1	0.97	0.08	0		gaGGGGaggggtaggaa
Goat	Goat			V$PURA	Pur-alpha binds both single-stranded and douple-stranded DNA in a sequence-specific manner	V$PURALPHA.01	Purine-rich element binding protein A	Brain Central Nervous System Muscle, Smooth Muscles Nervous System Neuroglia Neurons	0.97	289	301	295	+	1	0.95	-0.02	0		ggAGGGgtaggaa
Goat	Goat			V$TEAF	TEA/ATTS DNA binding domain factors	V$TEAD.01	TEA domain-containing factors, transcriptional enhancer factors 1,3,4,5	Cardiovascular System Embryonic Structures Heart Muscle, Skeletal Muscles Myocardium Urogenital System	0.9	294	306	300	-	1	0.953	0.053	0		ttaCATTcctacc
Goat	Goat			V$CSEN	Calsenilin, presenilin binding protein, EF hand transcription factor	V$DREAM.01	Downstream regulatory element-antagonist modulator, Ca2+-binding protein of the neuronal calcium sensors family that binds DRE (downstream regulatory element) sites as a tetramer	Brain Cardiovascular System Central Nervous System Germ Cells Heart Muscles Myocardium Nervous System Neurons Urogenital System	0.95	308	318	313	+	1	0.953	0.003	0		agGTCAcgggt
Goat	Goat			V$IKRS	Ikaros zinc finger family	V$IK2.01	Ikaros 2, potential regulator of lymphocyte differentiation	Antibody-Producing Cells Blood Cells Bone Marrow Cells Hematopoietic System Immune System Leukocytes Lymphocytes Thymus Gland	0.98	314	326	320	-	1	0.966	-0.014	0		tgatGGGAacccg
Goat	Goat			V$ZF02	C2H2 zinc finger transcription factors 2	V$ZKSCAN3.01	Zinc finger with KRAB and SCAN domains 3	Blood Cells Immune System Leukocytes Lymphocytes Thymus Gland	1	319	341	330	-	1	0.953	-0.047	0		cagggCCCCagcgcttgatggga
Goat	Goat			V$ZF02	C2H2 zinc finger transcription factors 2	V$ZNF300.01	KRAB-containing zinc finger protein 300	Blood Cells Immune System Leukocytes Lymphocytes Thymus Gland	0.99	321	343	332	-	1	0.95	-0.04	0		cccagggCCCCagcgcttgatgg
Goat	Goat			V$RBPF	RBPJ - kappa	V$RBPJK.02	Mammalian transcriptional repressor RBP-Jkappa/CBF1	Antibody-Producing Cells Blood Cells Immune System Leukocytes Lymphocytes	0.94	336	348	342	+	1	0.95	0.01	0		gcccTGGGaagtt
Goat	Goat			V$IKRS	Ikaros zinc finger family	V$IK2.01	Ikaros 2, potential regulator of lymphocyte differentiation	Antibody-Producing Cells Blood Cells Bone Marrow Cells Hematopoietic System Immune System Leukocytes Lymphocytes Thymus Gland	0.98	337	349	343	+	1	0.964	-0.016	0		ccctGGGAagttt
Goat	Goat			V$CHRF	Cell cycle regulators: Cell cycle homology element	V$CHR.01	Cell cycle gene homology region (CDE/CHR tandem elements regulate cell cycle dependent repression)		0.92	344	356	350	+	1	0.955	0.035	0		aagtTTGAagtgg
Goat	Goat			V$NKXH	NKX homeodomain factors	V$NKX24.01	NK2 homeobox 4, NKX 2 DELTA	Bone and Bones Cardiovascular System Central Nervous System Connective Tissue Digestive System Embryonic Structures Endocrine System Heart Islets of Langerhans Lung Muscles Myocardium Nervous System Pancreas Prostate Respiratory System Skeleton Spinal Cord Thyroid Gland Urogenital System	0.87	345	363	354	+	1	0.961	0.091	0		agtttgaAGTGgctgctgg
Goat	Goat			V$HAND	Twist subfamily of class B bHLH transcription factors	V$TAL1_E2A.02	T-cell acute lymphocytic leukemia 1, SCL	Antibody-Producing Cells Blood Cells Bone Marrow Cells Bone and Bones Cardiovascular System Connective Tissue Embryonic Structures Heart Hematopoietic System Immune System Integumentary System Leukocytes Lymphocytes Muscles Myocardium Skeleton Thymus Gland	0.98	349	369	359	-	1	0.963	-0.017	0		cagctccCAGCagccacttca
Goat	Goat			V$ETSF	Human and murine ETS1 factors	V$SPI1.02	SPI-1 proto-oncogene; hematopoietic transcription factor PU.1	Antibody-Producing Cells Blood Cells Bone Marrow Cells Breast Central Nervous System Endocrine System Germ Cells Hematopoietic System Immune System Leukocytes Lymphocytes Monocytes Myeloid Cells Nervous System Phagocytes Prostate Respiratory System Spinal Cord Testis Urogenital System	0.96	373	393	383	-	1	0.962	0.002	1	part of model match of AP1R_ETSF_EGRF_01	gtcgaggcGGAAgctttcgga
Goat	Goat			V$ETSF	Human and murine ETS1 factors	V$SPI1.02	SPI-1 proto-oncogene; hematopoietic transcription factor PU.1	Antibody-Producing Cells Blood Cells Bone Marrow Cells Breast Central Nervous System Endocrine System Germ Cells Hematopoietic System Immune System Leukocytes Lymphocytes Monocytes Myeloid Cells Nervous System Phagocytes Prostate Respiratory System Spinal Cord Testis Urogenital System	0.96	387	407	397	+	1	0.965	0.005	0		cctcgacgGGAAgtgcttgag
Goat	Goat			V$PLAG	Pleomorphic adenoma gene	V$PLAG1.02	Pleomorphic adenoma gene 1	Brain Central Nervous System Digestive System Embryonic Structures Endocrine System Nervous System Neurons	0.97	394	416	405	-	1	1	0.03	0		caGGGGgagctcaagcacttccc
Goat	Goat			V$MZF1	Myeloid zinc finger 1 factors	V$MZF1.02	Myeloid zinc finger protein MZF1	Blood Cells Bone Marrow Cells Hematopoietic System Immune System Leukocytes Myeloid Cells	0.99	405	415	410	-	1	0.986	-0.004	0		agGGGGagctc
Goat	Goat			V$ZF02	C2H2 zinc finger transcription factors 2	V$ZNF300.01	KRAB-containing zinc finger protein 300	Blood Cells Immune System Leukocytes Lymphocytes Thymus Gland	0.99	403	425	414	+	1	0.951	-0.039	0		ttgagctCCCCctgcggtcttcg
Goat	Goat			V$ZF35	Zinc finger protein ZNF35	V$ZNF35.01	Human zinc finger protein ZNF35		0.96	417	429	423	-	1	0.957	-0.003	0		tcgccgAAGAccg
Goat	Goat			V$HEAT	Heat shock factors	V$HSF2.02	Heat shock factor 2	ubiquitous	0.95	424	448	436	-	1	0.983	0.033	0		gtaggtgctttaAGAAcgatcgccg
Goat	Goat			V$MYBL	Cellular and viral myb-like transcriptional regulators	V$CMYB.02	c-Myb, important in hematopoesis, cellular equivalent to avian myoblastosis virus oncogene v-myb	Blood Cells Bone Marrow Cells Hematopoietic System Immune System Leukocytes Lymphocytes	0.96	455	469	462	+	0.99	0.97	0.01	0		ctcCAACcggcagag
Goat	Goat			V$MIZ1	Myc-interacting Zn finger protein 1	V$MIZ1.01	Myc-interacting Zn finger protein 1, zinc finger and BTB domain containing 17 (ZBTB17)		0.96	465	475	470	-	1	0.956	-0.004	0		ggcgcCCTCtg
Goat	Goat			V$SIX3	Sine oculis homeobox homolog 3	V$SIX3.03	SIX3 / SIXdomain (SD) and Homeodomain (HD) transcription factor	Brain Central Nervous System Embryonic Structures Endocrine System Eye Nervous System Pituitary Gland	1	474	494	484	-	1	0.963	-0.037	0		taacatcTAATacagcgctgg
Goat	Goat			V$SIX3	Sine oculis homeobox homolog 3	V$SIX3.03	SIX3 / SIXdomain (SD) and Homeodomain (HD) transcription factor	Brain Central Nervous System Embryonic Structures Endocrine System Eye Nervous System Pituitary Gland	1	511	531	521	-	1	0.97	-0.03	0		atttagcTAATaagatgcaga
Goat	Goat			V$CIZF	CAS interating zinc finger protein	V$NMP4.01	NMP4 (nuclear matrix protein 4) / CIZ (Cas-interacting zinc finger protein)		0.97	527	537	532	-	1	0.955	-0.015	0		tgAAAAattta
Goat	Goat			V$SORY	SOX/SRY-sex/testis determinig and related HMG box factors	V$HBP1.01	HMG box-containing protein 1	Bone and Bones Cartilage Connective Tissue Digestive System Ear Embryonic Structures Endocrine System Islets of Langerhans Nervous System Neuroglia Pancreas Skeleton Testis Thyroid Gland Urogenital System	0.86	541	565	553	-	1	1	0.14	0		attgaatgAATGaaaagagactgag
Goat	Goat			V$SORY	SOX/SRY-sex/testis determinig and related HMG box factors	V$HBP1.02	HMG box-containing protein 1	Bone and Bones Cartilage Connective Tissue Digestive System Ear Embryonic Structures Endocrine System Islets of Langerhans Nervous System Neuroglia Pancreas Skeleton Testis Thyroid Gland Urogenital System	0.83	544	568	556	-	1	0.997	0.167	0		tttattgAATGaatgaaaagagact
Goat	Goat			V$CDXF	Vertebrate caudal related homeodomain protein	V$CDX2.03	Caudal type homeobox transcription factor 2	Blastomeres Digestive System Embryonic Structures	0.91	557	575	566	-	1	0.989	0.079	0		ataaatatTTATtgaatga
Goat	Goat			V$FKHD	Fork head domain factors	V$HNF3.01	Hepatocyte nuclear factor 3 (alpha, beta) (FOXA1, FOXA2)	Blood Cells Breast Central Nervous System Digestive System Ear Endocrine System Eye Immune System Islets of Langerhans Leukocytes Liver Lymphocytes Muscle, Skeletal Muscles Nervous System Ovary Pancreas Prostate Spinal Cord Testis Thymus Gland Thyroid Gland Urogenital System	0.98	559	575	567	+	0.971	0.957	-0.023	0		attcaatAAATatttat
Goat	Goat			V$FKHD	Fork head domain factors	V$HNF3.01	Hepatocyte nuclear factor 3 (alpha, beta) (FOXA1, FOXA2)	Blood Cells Breast Central Nervous System Digestive System Ear Endocrine System Eye Immune System Islets of Langerhans Leukocytes Liver Lymphocytes Muscle, Skeletal Muscles Nervous System Ovary Pancreas Prostate Spinal Cord Testis Thymus Gland Thyroid Gland Urogenital System	0.98	564	580	572	-	0.971	0.957	-0.023	0		caataatAAATatttat
Goat	Goat			V$SATB	Special AT-rich sequence binding protein	V$SATB1.01	Special AT-rich sequence-binding protein 1, predominantly expressed in thymocytes, binds to matrix attachment regions (MARs)	Blood Cells Brain Central Nervous System Embryonic Structures Immune System Leukocytes Lymphocytes Nervous System Neurons Thymus Gland	0.94	565	579	572	-	1	0.964	0.024	0		aatAATAaatattta
Goat	Goat			V$SAL1	Spalt-like transcription factor 1	V$SALL1.01	Spalt-like transcription factor 1	Ear Embryonic Structures Kidney Urogenital System	0.96	568	580	574	-	1	0.958	-0.002	0		caATAAtaaatat
Goat	Goat			V$SIX3	Sine oculis homeobox homolog 3	V$SIX3.03	SIX3 / SIXdomain (SD) and Homeodomain (HD) transcription factor	Brain Central Nervous System Embryonic Structures Endocrine System Eye Nervous System Pituitary Gland	1	564	584	574	-	1	0.955	-0.045	0		agttcaaTAATaaatatttat
Goat	Goat			V$RU49	Zinc finger transcription factor RU49, zinc finger proliferation 1 - Zipro1	V$RU49.01	Zinc finger transcription factor RU49 (zinc finger proliferation 1 - Zipro 1). RU49 exhibits a strong preference for binding to tandem repeats of the minimal RU49 consensus binding site.		0.98	598	604	601	+	1	0.983	0.003	0		cAGTAct
Goat	Goat			V$RU49	Zinc finger transcription factor RU49, zinc finger proliferation 1 - Zipro1	V$RU49.01	Zinc finger transcription factor RU49 (zinc finger proliferation 1 - Zipro 1). RU49 exhibits a strong preference for binding to tandem repeats of the minimal RU49 consensus binding site.		0.98	599	605	602	-	1	0.983	0.003	0		cAGTAct
Goat	Goat			V$SIX3	Sine oculis homeobox homolog 3	V$SIX3.03	SIX3 / SIXdomain (SD) and Homeodomain (HD) transcription factor	Brain Central Nervous System Embryonic Structures Endocrine System Eye Nervous System Pituitary Gland	1	599	619	609	+	1	0.977	-0.023	0		agtactgTAATaggtactggg
Goat	Goat			V$RU49	Zinc finger transcription factor RU49, zinc finger proliferation 1 - Zipro1	V$RU49.01	Zinc finger transcription factor RU49 (zinc finger proliferation 1 - Zipro 1). RU49 exhibits a strong preference for binding to tandem repeats of the minimal RU49 consensus binding site.		0.98	611	617	614	-	1	0.994	0.014	0		cAGTAcc
Goat	Goat			V$IKRS	Ikaros zinc finger family	V$IK2.01	Ikaros 2, potential regulator of lymphocyte differentiation	Antibody-Producing Cells Blood Cells Bone Marrow Cells Hematopoietic System Immune System Leukocytes Lymphocytes Thymus Gland	0.98	613	625	619	+	1	0.976	-0.004	0		tactGGGAaacaa
Goat	Goat			V$FKHD	Fork head domain factors	V$HNF3.01	Hepatocyte nuclear factor 3 (alpha, beta) (FOXA1, FOXA2)	Blood Cells Breast Central Nervous System Digestive System Ear Endocrine System Eye Immune System Islets of Langerhans Leukocytes Liver Lymphocytes Muscle, Skeletal Muscles Nervous System Ovary Pancreas Prostate Spinal Cord Testis Thymus Gland Thyroid Gland Urogenital System	0.98	613	629	621	+	1	0.967	-0.013	0		tactgggAAACaacaat
Goat	Goat			V$ZFHX	Two-handed zinc finger homeodomain transcription factors	V$AREB6.04	AREB6 (Atp1a1 regulatory element binding factor 6)	Embryonic Structures	0.98	616	628	622	-	1	0.966	-0.014	0		ttgttGTTTccca
Goat	Goat			V$BPTF	Bromodomain and PHD domain transcription factors	V$FAC1.01	Fetal Alz-50 clone 1 (FAC1)	Brain Central Nervous System Nervous System	0.96	619	629	624	+	1	0.963	0.003	0		gaaacAACAat
Goat	Goat			V$CABL	C-abl DNA binding sites	V$CABL.01	Multifunctional c-Abl src type tyrosine kinase	Blood Cells Bone Marrow Cells Erythrocytes Hematopoietic System Immune System	0.97	619	629	624	+	1	0.972	0.002	0		gaAACAacaat
Goat	Goat			V$FKHD	Fork head domain factors	V$FOXP1.02	Sites bound by FOXP1 and an alternative splicing variant FOXP1_ES, activated in ESCs	Blood Cells Breast Central Nervous System Digestive System Ear Endocrine System Eye Immune System Islets of Langerhans Leukocytes Liver Lymphocytes Muscle, Skeletal Muscles Nervous System Ovary Pancreas Prostate Spinal Cord Testis Thymus Gland Thyroid Gland Urogenital System	0.96	617	633	625	+	1	1	0.04	0		gggaaacAACAatcaat
Goat	Goat			V$SORY	SOX/SRY-sex/testis determinig and related HMG box factors	V$SOX5.01	Sox-5	Bone and Bones Cartilage Connective Tissue Digestive System Ear Embryonic Structures Endocrine System Islets of Langerhans Nervous System Neuroglia Pancreas Skeleton Testis Thyroid Gland Urogenital System	0.87	620	644	632	+	1	0.981	0.111	0		aaacaaCAATcaataagattgtaga
Goat	Goat			V$RUSH	SWI/SNF related nucleophosphoproteins with a RING finger DNA binding motif	V$SMARCA3.02	SWI/SNF related, matrix associated, actin dependent regulator of chromatin, subfamily a, member 3		0.98	660	670	665	-	1	0.95	-0.03	0		taagACTTaga
Goat	Goat			V$XBBF	X-box binding factors	V$RFXDC2.01	Regulatory factor X domain containing 2 (RFX7)	Antibody-Producing Cells Blood Cells Endocrine System Immune System Leukocytes Lymphocytes Testis Urogenital System	0.83	669	687	678	-	1	0.978	0.148	0		ttcaatacatagCAACcta
Goat	Goat			V$MOKF	Mouse Krueppel like factor	V$MOK2.02	Ribonucleoprotein associated zinc finger protein MOK-2 (human)		0.98	687	707	697	-	1	0.972	-0.008	0		gaagtgatttgttCCTTgcct
Goat	Goat			V$GFI1	Growth factor independence transcriptional repressor	V$GFI1B.01	Growth factor independence 1 zinc finger protein Gfi-1B	Blood Cells Bone Marrow Cells Ear Granulocytes Hematopoietic System Immune System Leukocytes Lymphocytes Myeloid Cells Phagocytes	0.86	696	710	703	+	1	0.962	0.102	0		acaAATCacttcaga
Goat	Goat			V$NKXH	NKX homeodomain factors	V$NKX25.03	Homeodomain factor Nkx-2.5/Csx	Bone and Bones Cardiovascular System Central Nervous System Connective Tissue Digestive System Embryonic Structures Endocrine System Heart Islets of Langerhans Lung Muscles Myocardium Nervous System Pancreas Prostate Respiratory System Skeleton Spinal Cord Thyroid Gland Urogenital System	0.99	694	712	703	-	1	0.975	-0.015	0		tttctgaAGTGatttgttc
Goat	Goat			V$HAND	Twist subfamily of class B bHLH transcription factors	V$TAL1_E2A.02	T-cell acute lymphocytic leukemia 1, SCL	Antibody-Producing Cells Blood Cells Bone Marrow Cells Bone and Bones Cardiovascular System Connective Tissue Embryonic Structures Heart Hematopoietic System Immune System Integumentary System Leukocytes Lymphocytes Muscles Myocardium Skeleton Thymus Gland	0.98	711	731	721	-	1	0.968	-0.012	0		ttagcagCAGCagcatcactt
Goat	Goat			V$HAND	Twist subfamily of class B bHLH transcription factors	V$TAL1_E2A.02	T-cell acute lymphocytic leukemia 1, SCL	Antibody-Producing Cells Blood Cells Bone Marrow Cells Bone and Bones Cardiovascular System Connective Tissue Embryonic Structures Heart Hematopoietic System Immune System Integumentary System Leukocytes Lymphocytes Muscles Myocardium Skeleton Thymus Gland	0.98	714	734	724	-	1	0.973	-0.007	0		gatttagCAGCagcagcatca
Goat	Goat			O$INRE	Core promoter initiator elements	O$DINR.01	Drosophila initiator motifs		0.94	736	746	741	+	1	0.953	0.013	0		ctTCAGtcgtg
Goat	Goat			V$PLAG	Pleomorphic adenoma gene	V$PLAG1.02	Pleomorphic adenoma gene 1	Brain Central Nervous System Digestive System Embryonic Structures Endocrine System Nervous System Neurons	0.97	772	794	783	-	1	0.967	-0.003	0		acGGGGgagcctggtgggcttcc
Goat	Goat			V$MZF1	Myeloid zinc finger 1 factors	V$MZF1.02	Myeloid zinc finger protein MZF1	Blood Cells Bone Marrow Cells Hematopoietic System Immune System Leukocytes Myeloid Cells	0.99	783	793	788	-	1	0.974	-0.016	0		cgGGGGagcct
Goat	Goat			V$ZF02	C2H2 zinc finger transcription factors 2	V$ZNF300.01	KRAB-containing zinc finger protein 300	Blood Cells Immune System Leukocytes Lymphocytes Thymus Gland	0.99	781	803	792	+	1	0.987	-0.003	0		ccaggctCCCCcgtccccgggat
Goat	Goat			V$ZF02	C2H2 zinc finger transcription factors 2	V$ZNF219.01	Kruppel-like zinc finger protein 219	Blood Cells Immune System Leukocytes Lymphocytes Thymus Gland	0.91	783	805	794	+	1	0.988	0.078	0		aggctCCCCcgtccccgggattc
Goat	Goat			V$MZF1	Myeloid zinc finger 1 factors	V$MZF1.02	Myeloid zinc finger protein MZF1	Blood Cells Bone Marrow Cells Hematopoietic System Immune System Leukocytes Myeloid Cells	0.99	790	800	795	-	1	0.962	-0.028	0		ccGGGGacggg
Goat	Goat			V$NFKB	Nuclear factor kappa B/c-rel	V$NFKAPPAB.01	NF-kappaB	Blood Cells Bone Marrow Cells Hematopoietic System Immune System Leukocytes Myeloid Cells Phagocytes	0.89	797	811	804	+	1	0.957	0.067	0		ccGGGAttctccggg
Goat	Goat			V$ZF35	Zinc finger protein ZNF35	V$ZNF35.01	Human zinc finger protein ZNF35		0.96	807	819	813	+	1	0.974	0.014	0		ccgggcAAGAaca
Goat	Goat			V$FKHD	Fork head domain factors	V$FOXP1_ES.01	Alternative splicing variant of FOXP1, activated in ESCs	Blood Cells Breast Central Nervous System Digestive System Ear Endocrine System Eye Immune System Islets of Langerhans Leukocytes Liver Lymphocytes Muscle, Skeletal Muscles Nervous System Ovary Pancreas Prostate Spinal Cord Testis Thymus Gland Thyroid Gland Urogenital System	1	809	825	817	+	1	0.959	-0.041	0		gggcaagAACActggaa
Goat	Goat			V$HOXF	Paralog hox genes 1-8 from the four hox clusters A, B, C, D	V$NANOG.01	Homeobox transcription factor Nanog	Bone Marrow Cells Bone and Bones Connective Tissue Ear Embryonic Structures Germ Cells Hematopoietic System Immune System Lung Respiratory System Skeleton Thymus Gland Urogenital System	0.94	817	835	826	+	1	0.967	0.027	0		acactggAATGggttgcca
Goat	Goat			V$RUSH	SWI/SNF related nucleophosphoproteins with a RING finger DNA binding motif	V$SMARCA3.01	SWI/SNF related, matrix associated, actin dependent regulator of chromatin, subfamily a, member 3		0.96	831	841	836	+	1	0.959	-0.001	0		tgCCATttcct
Goat	Goat			V$TALE	TALE homeodomain class recognizing TG motifs	V$TGIF.01	TG-interacting factor belonging to TALE class of homeodomain factors	Bone Marrow Cells Brain Central Nervous System Embryonic Structures Hematopoietic System Myeloid Cells Nervous System Neurons	1	854	870	862	-	1	0.998	-0.002	0		tttcacttGTCActttc
Goat	Goat			V$RUSH	SWI/SNF related nucleophosphoproteins with a RING finger DNA binding motif	V$SMARCA3.02	SWI/SNF related, matrix associated, actin dependent regulator of chromatin, subfamily a, member 3		0.98	860	870	865	-	1	0.978	-0.002	0		tttcACTTgtc
Goat	Goat			V$ETSF	Human and murine ETS1 factors	V$SPI1.02	SPI-1 proto-oncogene; hematopoietic transcription factor PU.1	Antibody-Producing Cells Blood Cells Bone Marrow Cells Breast Central Nervous System Endocrine System Germ Cells Hematopoietic System Immune System Leukocytes Lymphocytes Monocytes Myeloid Cells Nervous System Phagocytes Prostate Respiratory System Spinal Cord Testis Urogenital System	0.96	864	884	874	+	1	0.953	-0.007	1	part of model match of ETSF_AP1F_01,ETSF_CEBP_01	agtgaaagGGAAgtcgctcag
Goat	Goat			O$INRE	Core promoter initiator elements	O$DINR.01	Drosophila initiator motifs		0.94	879	889	884	+	1	0.962	0.022	0		gcTCAGtcgtg
Goat	Goat			V$IKRS	Ikaros zinc finger family	V$IK2.01	Ikaros 2, potential regulator of lymphocyte differentiation	Antibody-Producing Cells Blood Cells Bone Marrow Cells Hematopoietic System Immune System Leukocytes Lymphocytes Thymus Gland	0.98	938	950	944	+	1	0.956	-0.024	0		ccatGGGAttttc
Goat	Goat			V$NFAT	Nuclear factor of activated T-cells	V$NFAT5.02	Nuclear factor of activated T-cells 5	Blood Cells Cardiovascular System Heart Immune System Leukocytes Lymphocytes Myeloid Cells	0.87	936	954	945	-	1	0.953	0.083	0		cctGGAAaatcccatggat
Goat	Goat			V$NFKB	Nuclear factor kappa B/c-rel	V$NFKAPPAB65.01	NF-kappaB (p65)	Blood Cells Bone Marrow Cells Hematopoietic System Immune System Leukocytes Myeloid Cells Phagocytes	0.87	940	954	947	+	1	0.982	0.112	0		atgggattTTCCagg
Goat	Goat			V$STAT	Signal transducer and activator of transcription	V$STAT3.02	Signal transducer and activator of transcription 3	Blood Cells Bone Marrow Cells Breast Hematopoietic System Immune System Leukocytes Lymphocytes Myeloid Cells Phagocytes	0.94	944	962	953	+	1	0.971	0.031	0		gattTTCCaggcaagagta
Goat	Goat			V$RU49	Zinc finger transcription factor RU49, zinc finger proliferation 1 - Zipro1	V$RU49.01	Zinc finger transcription factor RU49 (zinc finger proliferation 1 - Zipro 1). RU49 exhibits a strong preference for binding to tandem repeats of the minimal RU49 consensus binding site.		0.98	958	964	961	+	1	0.979	-0.001	0		gAGTAct
Goat	Goat			V$RU49	Zinc finger transcription factor RU49, zinc finger proliferation 1 - Zipro1	V$RU49.01	Zinc finger transcription factor RU49 (zinc finger proliferation 1 - Zipro 1). RU49 exhibits a strong preference for binding to tandem repeats of the minimal RU49 consensus binding site.		0.98	959	965	962	-	1	0.983	0.003	0		cAGTAct
Goat	Goat			V$ZF02	C2H2 zinc finger transcription factors 2	V$ZNF300.01	KRAB-containing zinc finger protein 300	Blood Cells Immune System Leukocytes Lymphocytes Thymus Gland	0.99	958	980	969	-	1	0.958	-0.032	0		aatggcaCCCCactccagtactc
Goat	Goat			V$GATA	GATA binding factors	V$GATA1.01	GATA-binding factor 1	Blood Cells Bone Marrow Cells Bone and Bones Cardiovascular System Connective Tissue Embryonic Structures Erythrocytes Heart Hematopoietic System Immune System Leukocytes Lymphocytes Muscles Myocardium Skeleton	0.96	996	1008	1002	+	1	0.993	0.033	0		aagtGATAggggt
Goat	Goat			V$ZF02	C2H2 zinc finger transcription factors 2	V$ZNF300.01	KRAB-containing zinc finger protein 300	Blood Cells Immune System Leukocytes Lymphocytes Thymus Gland	0.99	992	1014	1003	-	1	0.96	-0.03	0		tttcacaCCCCtatcactttctg
Goat	Goat			V$BRAC	Brachyury gene, mesoderm developmental factor	V$EOMES.03	Eomesodermin, TBR-2 (T-box, brain, 2)	Blood Cells Bone and Bones Brain Breast Cardiovascular System Central Nervous System Ear Embryonic Structures Endocrine System Heart Immune System Leukocytes Lymphocytes Muscles Myocardium Nervous System Pituitary Gland Thyroid Gland	0.98	996	1018	1007	+	1	0.997	0.017	0		aagtgataggggTGTGaaaataa
Goat	Goat			V$CEBP	Ccaat/Enhancer Binding Protein	V$CEBPB.02	CCAAT/enhancer binding protein beta	Adipose Tissue Bone Marrow Cells Connective Tissue Digestive System Hematopoietic System Immune System Liver Myeloid Cells Phagocytes	0.91	1003	1017	1010	+	1	0.975	0.065	1	part of model match of CEBP_STAT_01	aggggTGTGaaaata
Goat	Goat			V$FKHD	Fork head domain factors	V$HNF3.01	Hepatocyte nuclear factor 3 (alpha, beta) (FOXA1, FOXA2)	Blood Cells Breast Central Nervous System Digestive System Ear Endocrine System Eye Immune System Islets of Langerhans Leukocytes Liver Lymphocytes Muscle, Skeletal Muscles Nervous System Ovary Pancreas Prostate Spinal Cord Testis Thymus Gland Thyroid Gland Urogenital System	0.98	1006	1022	1014	+	0.971	0.964	-0.016	0		ggtgtgaAAATaattaa
Goat	Goat			V$LHXF	Lim homeodomain factors	V$LMX1B.01	LIM-homeodomain transcription factor	Brain Cardiovascular System Central Nervous System Digestive System Ear Embryonic Structures Endocrine System Eye Heart Islets of Langerhans Kidney Muscles Myocardium Nervous System Neurons Pancreas Pituitary Gland Spinal Cord Testis Urogenital System	0.91	1003	1025	1014	+	1	0.985	0.075	0		aggggtgtgaaaaTAATtaagat
Goat	Goat			V$CART	Cart-1 (cartilage homeoprotein 1)	V$S8.01	Binding site for S8 type homeodomains	Adrenal Glands Bone and Bones Brain Cardiovascular System Central Nervous System Connective Tissue Digestive System Embryonic Structures Endocrine System Eye Immune System Islets of Langerhans Myeloid Cells Nervous System Neurons Pancreas Phagocytes Pituitary Gland Skeleton Spinal Cord	0.97	1006	1026	1016	-	1	0.992	0.022	0		catctTAATtattttcacacc
Goat	Goat			V$DLXF	Distal-less homeodomain transcription factors	V$DLX1.01	DLX-1, -2, and -5 binding sites	Bone and Bones Brain Cartilage Central Nervous System Connective Tissue Digestive System Ear Embryonic Structures Endocrine System Integumentary System Islets of Langerhans Nervous System Neurons Nose Pancreas Respiratory System Skeleton	0.91	1007	1025	1016	+	1	0.988	0.078	0		gtgtgaaaatAATTaagat
Goat	Goat			V$HOXF	Paralog hox genes 1-8 from the four hox clusters A, B, C, D	V$HOXC8.01	Homeobox C8 / Hox-3alpha	Bone Marrow Cells Bone and Bones Connective Tissue Ear Embryonic Structures Germ Cells Hematopoietic System Immune System Lung Respiratory System Skeleton Thymus Gland Urogenital System	0.85	1008	1026	1017	-	1	0.962	0.112	0		catcttaATTAttttcaca
Goat	Goat			V$NKXH	NKX homeodomain factors	V$NKX25.02	Homeo domain factor Nkx-2.5/Csx, tinman homolog low affinity sites	Bone and Bones Cardiovascular System Central Nervous System Connective Tissue Digestive System Embryonic Structures Endocrine System Heart Islets of Langerhans Lung Muscles Myocardium Nervous System Pancreas Prostate Respiratory System Skeleton Spinal Cord Thyroid Gland Urogenital System	0.88	1008	1026	1017	-	1	0.971	0.091	0		catctTAATtattttcaca
Goat	Goat			V$HOMF	Homeodomain transcription factors	V$MSX1.01	Muscle-segment homeobox 1, msh homeobox 1	Blood Cells Bone Marrow Cells Bone and Bones Cardiovascular System Cartilage Central Nervous System Connective Tissue Digestive System Ear Embryonic Structures Endocrine System Germ Cells Heart Hematopoietic System Immune System Islets of Langerhans Leukocytes Liver Lymphocytes Nervous System Ovary Pancreas Skeleton Spinal Cord Thyroid Gland Urogenital System	0.89	1009	1027	1018	+	1	0.961	0.071	0		gtgaaaatAATTaagatgg
Goat	Goat			V$SIX3	Sine oculis homeobox homolog 3	V$SIX3.03	SIX3 / SIXdomain (SD) and Homeodomain (HD) transcription factor	Brain Central Nervous System Embryonic Structures Endocrine System Eye Nervous System Pituitary Gland	1	1008	1028	1018	-	1	0.952	-0.048	0		accatctTAATtattttcaca
Goat	Goat			V$HBOX	Homeobox transcription factors	V$EN1.02	Engrailed homeobox 1	Brain Cardiovascular System Central Nervous System Digestive System Ear Embryonic Structures Eye Muscle, Smooth Muscles Nervous System Neurons Spinal Cord	0.86	1010	1028	1019	+	1	0.962	0.102	0		tgaaaatAATTaagatggt
Goat	Goat			V$HOMF	Homeodomain transcription factors	V$BARX2.01	Barx2, homeobox transcription factor that preferentially binds to paired TAAT motifs	Blood Cells Bone Marrow Cells Bone and Bones Cardiovascular System Cartilage Central Nervous System Connective Tissue Digestive System Ear Embryonic Structures Endocrine System Germ Cells Heart Hematopoietic System Immune System Islets of Langerhans Leukocytes Liver Lymphocytes Nervous System Ovary Pancreas Skeleton Spinal Cord Thyroid Gland Urogenital System	0.95	1010	1028	1019	-	1	0.955	0.005	0		accatctTAATtattttca
Goat	Goat			V$NKX6	NK6 homeobox transcription factors	V$NKX61.01	NK6 homeobox 1	Central Nervous System Digestive System Embryonic Structures Endocrine System Islets of Langerhans Nervous System Neurons Pancreas Spinal Cord	0.91	1012	1026	1019	-	1	0.956	0.046	0		catcTTAAttatttt
Goat	Goat			V$PAXH	PAX homeodomain binding sites	V$PAX4.01	Pax-4 homeodomain binding site, together with PAX-6 involved in pancreatic development	Brain Central Nervous System Digestive System Embryonic Structures Endocrine System Eye Islets of Langerhans Muscle, Skeletal Muscles Nervous System Neurons Pancreas	0.99	1012	1026	1019	+	1	0.978	-0.012	0		aaaataATTAagatg
Goat	Goat			V$HOXF	Paralog hox genes 1-8 from the four hox clusters A, B, C, D	V$HOXC6.01	Homeobox C6 / Hox-3C	Bone Marrow Cells Bone and Bones Connective Tissue Ear Embryonic Structures Germ Cells Hematopoietic System Immune System Lung Respiratory System Skeleton Thymus Gland Urogenital System	0.85	1011	1029	1020	+	1	0.969	0.119	0		gaaaatAATTaagatggtg
Goat	Goat			V$OCT1	Octamer binding protein	V$OCT1.03	Octamer-binding transcription factor-1, POU class 2 homeobox 1 (POU2F1)	Antibody-Producing Cells Blood Cells Immune System Kidney Leukocytes Lymphocytes Urogenital System	0.85	1013	1027	1020	-	1	0.965	0.115	0		ccatcttaATTAttt
Goat	Goat			V$CART	Cart-1 (cartilage homeoprotein 1)	V$S8.01	Binding site for S8 type homeodomains	Adrenal Glands Bone and Bones Brain Cardiovascular System Central Nervous System Connective Tissue Digestive System Embryonic Structures Endocrine System Eye Immune System Islets of Langerhans Myeloid Cells Nervous System Neurons Pancreas Phagocytes Pituitary Gland Skeleton Spinal Cord	0.97	1011	1031	1021	+	1	0.997	0.027	0		gaaaaTAATtaagatggtgta
Goat	Goat			V$DLXF	Distal-less homeodomain transcription factors	V$DLX1.01	DLX-1, -2, and -5 binding sites	Bone and Bones Brain Cartilage Central Nervous System Connective Tissue Digestive System Ear Embryonic Structures Endocrine System Integumentary System Islets of Langerhans Nervous System Neurons Nose Pancreas Respiratory System Skeleton	0.91	1012	1030	1021	-	1	0.976	0.066	0		acaccatcttAATTatttt
Goat	Goat			V$YY1F	Activator/repressor binding to transcription initiation site	V$YY2.01	Transcription factor yin yang 2	Embryonic Structures	0.96	1011	1033	1022	-	1	0.961	0.001	0		attacaCCATcttaattattttc
Goat	Goat			V$ARID	AT rich interactive domain factor	V$BRIGHT.01	Bright, B cell regulator of IgH transcription	Antibody-Producing Cells Blood Cells Cardiovascular System Heart Immune System Leukocytes Lymphocytes Muscles Myocardium	0.92	1013	1033	1023	+	1	0.95	0.03	0		aaataATTAagatggtgtaat
Goat	Goat			V$HOMF	Homeodomain transcription factors	V$HHEX.01	Hematopoietically expressed homeobox, proline-rich homeodomain protein	Blood Cells Bone Marrow Cells Bone and Bones Cardiovascular System Cartilage Central Nervous System Connective Tissue Digestive System Ear Embryonic Structures Endocrine System Germ Cells Heart Hematopoietic System Immune System Islets of Langerhans Leukocytes Liver Lymphocytes Nervous System Ovary Pancreas Skeleton Spinal Cord Thyroid Gland Urogenital System	0.95	1014	1032	1023	-	1	0.951	0.001	0		ttacaccatctTAATtatt
Goat	Goat			V$SIX3	Sine oculis homeobox homolog 3	V$SIX3.03	SIX3 / SIXdomain (SD) and Homeodomain (HD) transcription factor	Brain Central Nervous System Embryonic Structures Endocrine System Eye Nervous System Pituitary Gland	1	1023	1043	1033	+	1	0.971	-0.029	0		gatggtgTAATatagcgcata
Goat	Goat			V$RUSH	SWI/SNF related nucleophosphoproteins with a RING finger DNA binding motif	V$SMARCA3.01	SWI/SNF related, matrix associated, actin dependent regulator of chromatin, subfamily a, member 3		0.96	1038	1048	1043	-	1	0.991	0.031	0		ctCCATatgcg
Goat	Goat			V$GATA	GATA binding factors	V$GATA1.06	Complex of Lmo2 bound to Tal-1, E2A proteins, and GATA-1, half-site 2	Blood Cells Bone Marrow Cells Bone and Bones Cardiovascular System Connective Tissue Embryonic Structures Erythrocytes Heart Hematopoietic System Immune System Leukocytes Lymphocytes Muscles Myocardium Skeleton	0.96	1055	1067	1061	+	1	0.991	0.031	1	part of model match of HAND_GATA_01	gttaGATAgggac
Goat	Goat			V$SIX3	Sine oculis homeobox homolog 3	V$SIX3.03	SIX3 / SIXdomain (SD) and Homeodomain (HD) transcription factor	Brain Central Nervous System Embryonic Structures Endocrine System Eye Nervous System Pituitary Gland	1	1058	1078	1068	-	1	0.983	-0.017	0		cctttcaTAATgtccctatct
Goat	Goat			V$CEBP	Ccaat/Enhancer Binding Protein	V$CEBPB.01	CCAAT/enhancer binding protein beta	Adipose Tissue Bone Marrow Cells Connective Tissue Digestive System Hematopoietic System Immune System Liver Myeloid Cells Phagocytes	0.94	1065	1079	1072	+	1	0.959	0.019	1	part of model match of CEBP_CEBP_01	gacattatGAAAggc
Goat	Goat			V$RUSH	SWI/SNF related nucleophosphoproteins with a RING finger DNA binding motif	V$SMARCA3.02	SWI/SNF related, matrix associated, actin dependent regulator of chromatin, subfamily a, member 3		0.98	1085	1095	1090	-	1	0.964	-0.016	0		gtcaACTTtta
Goat	Goat			V$TALE	TALE homeodomain class recognizing TG motifs	V$TGIF.01	TG-interacting factor belonging to TALE class of homeodomain factors	Bone Marrow Cells Brain Central Nervous System Embryonic Structures Hematopoietic System Myeloid Cells Nervous System Neurons	1	1087	1103	1095	-	1	0.998	-0.002	0		actaaactGTCAacttt
Goat	Goat			V$CIZF	CAS interating zinc finger protein	V$NMP4.01	NMP4 (nuclear matrix protein 4) / CIZ (Cas-interacting zinc finger protein)		0.97	1110	1120	1115	+	1	0.954	-0.016	0		gtAAAAactat
Goat	Goat			V$RUSH	SWI/SNF related nucleophosphoproteins with a RING finger DNA binding motif	V$SMARCA3.02	SWI/SNF related, matrix associated, actin dependent regulator of chromatin, subfamily a, member 3		0.98	1157	1167	1162	-	1	0.95	-0.03	0		ttgcACTTgca
Goat	Goat			V$ETSF	Human and murine ETS1 factors	V$ETV1.02	Ets variant 1	Antibody-Producing Cells Blood Cells Bone Marrow Cells Breast Central Nervous System Endocrine System Germ Cells Hematopoietic System Immune System Leukocytes Lymphocytes Monocytes Myeloid Cells Nervous System Phagocytes Prostate Respiratory System Spinal Cord Testis Urogenital System	0.96	1167	1187	1177	-	1	0.954	-0.006	1	part of model match of ETSF_KLFS_01	tgctgaaaGGAAgaaagcctt
Goat	Goat			V$AP1R	MAF and AP1 related factors	V$MARE.01	Maf response elements, half sites	Antibody-Producing Cells Blood Cells Blood Platelets Bone Marrow Cells Digestive System Ear Endocrine System Eye Hematopoietic System Immune System Islets of Langerhans Liver Nervous System Neurons Pancreas	0.97	1174	1194	1184	-	1	0.962	-0.008	0		tcatatatGCTGaaaggaaga
Goat	Goat			V$ZFHX	Two-handed zinc finger homeodomain transcription factors	V$AREB6.04	AREB6 (Atp1a1 regulatory element binding factor 6)	Embryonic Structures	0.98	1190	1202	1196	-	1	0.975	-0.005	0		ccattGTTTcata
Goat	Goat			V$SORY	SOX/SRY-sex/testis determinig and related HMG box factors	V$SOX5.01	Sox-5	Bone and Bones Cartilage Connective Tissue Digestive System Ear Embryonic Structures Endocrine System Islets of Langerhans Nervous System Neuroglia Pancreas Skeleton Testis Thyroid Gland Urogenital System	0.87	1191	1215	1203	+	1	0.989	0.119	0		atgaaaCAATggcagaaatcttcca
Goat	Goat			V$YY1F	Activator/repressor binding to transcription initiation site	V$YY1.02	Yin and Yang 1 repressor sites	Embryonic Structures	0.94	1205	1227	1216	-	1	0.991	0.051	0		tggaaaCCATtttggaagatttc
Goat	Goat			V$NFAT	Nuclear factor of activated T-cells	V$NFAT.01	Nuclear factor of activated T-cells	Blood Cells Cardiovascular System Heart Immune System Leukocytes Lymphocytes Myeloid Cells	0.95	1213	1231	1222	-	1	0.95	0	0		ttggtGGAAaccattttgg
Goat	Goat			V$ZFHX	Two-handed zinc finger homeodomain transcription factors	V$AREB6.04	AREB6 (Atp1a1 regulatory element binding factor 6)	Embryonic Structures	0.98	1216	1228	1222	+	1	0.963	-0.017	0		aaatgGTTTccac
Goat	Goat			V$MYBL	Cellular and viral myb-like transcriptional regulators	V$VMYB.04	v-Myb, AMV v-myb	Blood Cells Bone Marrow Cells Hematopoietic System Immune System Leukocytes Lymphocytes	0.85	1231	1245	1238	-	1	0.983	0.133	0		ccatAACGgccgaat
Goat	Goat			V$ETSF	Human and murine ETS1 factors	V$SPI1.02	SPI-1 proto-oncogene; hematopoietic transcription factor PU.1	Antibody-Producing Cells Blood Cells Bone Marrow Cells Breast Central Nervous System Endocrine System Germ Cells Hematopoietic System Immune System Leukocytes Lymphocytes Monocytes Myeloid Cells Nervous System Phagocytes Prostate Respiratory System Spinal Cord Testis Urogenital System	0.96	1253	1273	1263	-	1	0.993	0.033	0		tggattggGGAAgttcgacaa
Goat	Goat			V$MZF1	Myeloid zinc finger 1 factors	V$MZF1.02	Myeloid zinc finger protein MZF1	Blood Cells Bone Marrow Cells Hematopoietic System Immune System Leukocytes Myeloid Cells	0.99	1259	1269	1264	-	1	0.995	0.005	0		ttGGGGaagtt
Goat	Goat			V$ZFHX	Two-handed zinc finger homeodomain transcription factors	V$AREB6.04	AREB6 (Atp1a1 regulatory element binding factor 6)	Embryonic Structures	0.98	1269	1281	1275	-	1	0.959	-0.021	0		tgaccGTTTggat
Goat	Goat			V$MYBL	Cellular and viral myb-like transcriptional regulators	V$VMYB.05	v-Myb, variant of AMV v-myb	Blood Cells Bone Marrow Cells Hematopoietic System Immune System Leukocytes Lymphocytes	0.9	1270	1284	1277	+	1	0.955	0.055	0		tccaAACGgtcacta
Goat	Goat			V$YY1F	Activator/repressor binding to transcription initiation site	V$YY1.02	Yin and Yang 1 repressor sites	Embryonic Structures	0.94	1286	1308	1297	-	1	0.975	0.035	0		ttctcgCCATattggtagtgtag
Goat	Goat			V$MZF1	Myeloid zinc finger 1 factors	V$MZF1.01	Myeloid zinc finger protein MZF1	Blood Cells Bone Marrow Cells Hematopoietic System Immune System Leukocytes Myeloid Cells	0.99	1314	1324	1319	-	1	0.992	0.002	0		gcGGGGaaagt
Goat	Goat			V$MZF1	Myeloid zinc finger 1 factors	V$MZF1.02	Myeloid zinc finger protein MZF1	Blood Cells Bone Marrow Cells Hematopoietic System Immune System Leukocytes Myeloid Cells	0.99	1340	1350	1345	-	1	0.998	0.008	0		gaGGGGaaaga
Goat	Goat			V$MAZF	Myc associated zinc fingers	V$MAZ.01	Myc associated zinc finger protein (MAZ)	Blood Cells Immune System Leukocytes	0.9	1342	1354	1348	-	1	0.97	0.07	0		aggcGAGGggaaa
Goat	Goat			V$PURA	Pur-alpha binds both single-stranded and douple-stranded DNA in a sequence-specific manner	V$PURALPHA.01	Purine-rich element binding protein A	Brain Central Nervous System Muscle, Smooth Muscles Nervous System Neuroglia Neurons	0.97	1344	1356	1350	-	1	0.981	0.011	0		ggAGGCgagggga
Goat	Goat			V$AP2F	Activator protein 2	V$TCFAP2A.02	Transcription factor AP-2, alpha	ubiquitous	0.94	1355	1369	1362	-	1	0.963	0.023	1	part of model match of IKRS_AP2F_01	ttccCCTGcgggcgg
Goat	Goat			V$MZF1	Myeloid zinc finger 1 factors	V$MZF1.02	Myeloid zinc finger protein MZF1	Blood Cells Bone Marrow Cells Hematopoietic System Immune System Leukocytes Myeloid Cells	0.99	1362	1372	1367	+	1	0.988	-0.002	0		caGGGGaattg
Goat	Goat			V$ETSF	Human and murine ETS1 factors	V$SPI1.02	SPI-1 proto-oncogene; hematopoietic transcription factor PU.1	Antibody-Producing Cells Blood Cells Bone Marrow Cells Breast Central Nervous System Endocrine System Germ Cells Hematopoietic System Immune System Leukocytes Lymphocytes Monocytes Myeloid Cells Nervous System Phagocytes Prostate Respiratory System Spinal Cord Testis Urogenital System	0.96	1358	1378	1368	+	1	0.96	0	1	part of model match of SP1F_ETSF_04	cccgcaggGGAAttgcttgcc
Goat	Goat			V$THAP	THAP domain containing protein	V$THAP1.01	THAP domain containing, apoptosis associated protein	Brain Central Nervous System Nervous System	0.9	1374	1384	1379	-	1	0.983	0.083	0		agtaagGGCAa
Goat	Goat			V$RUSH	SWI/SNF related nucleophosphoproteins with a RING finger DNA binding motif	V$SMARCA3.02	SWI/SNF related, matrix associated, actin dependent regulator of chromatin, subfamily a, member 3		0.98	1378	1388	1383	+	1	0.986	0.006	0		ccttACTTgtc
Goat	Goat			V$TALE	TALE homeodomain class recognizing TG motifs	V$TGIF.01	TG-interacting factor belonging to TALE class of homeodomain factors	Bone Marrow Cells Brain Central Nervous System Embryonic Structures Hematopoietic System Myeloid Cells Nervous System Neurons	1	1378	1394	1386	+	1	0.997	-0.003	0		ccttacttGTCAtggcg
Goat	Goat			V$TCFF	TCF11 transcription factor	V$TCF11.01	TCF11/LCR-F1/Nrf1 homodimers		1	1386	1392	1389	+	1	0.991	-0.009	0		GTCAtgg
Goat	Goat			V$PAX3	PAX-3 binding sites	V$PAX3.03	Pax-3 paired domain protein	Embryonic Structures Muscle, Skeletal Muscles	0.93	1383	1401	1392	+	1	0.987	0.057	1	part of model match of SORY_PAX3_01	cttgtCATGgcgactatcc
Goat	Goat			V$SORY	SOX/SRY-sex/testis determinig and related HMG box factors	V$SOX6.01	SRY (sex determining region Y)-box 6	Bone and Bones Cartilage Connective Tissue Digestive System Ear Embryonic Structures Endocrine System Islets of Langerhans Nervous System Neuroglia Pancreas Skeleton Testis Thyroid Gland Urogenital System	0.97	1390	1414	1402	-	1	0.979	0.009	0		ctggcACAAagctggatagtcgcca
Goat	Goat			V$RBP2	Retinoblastoma-binding proteins with demethylase activity	V$PLU1_JARID1B.01	Jumonji, AT rich interactive domain 1B		0.96	1403	1411	1407	-	1	0.961	0.001	0		GCACaaagc
Goat	Goat			V$SMAD	Vertebrate SMAD family of transcription factors	V$GC_SBE.01	GC-rich Smad1/5 binding element	Embryonic Structures Kidney Urogenital System	0.94	1412	1422	1417	-	1	0.953	0.013	0		cgaggCTCCtg
Goat	Goat			V$IKRS	Ikaros zinc finger family	V$IK2.01	Ikaros 2, potential regulator of lymphocyte differentiation	Antibody-Producing Cells Blood Cells Bone Marrow Cells Hematopoietic System Immune System Leukocytes Lymphocytes Thymus Gland	0.98	1430	1442	1436	+	1	0.963	-0.017	0		tgctGGGAttggg
Goat	Goat			V$GUCE	GTF2IRDI upstream control element	V$GTF3R4.01	GTF2I-like repeat 4 of GTF3	Antibody-Producing Cells Blood Cells Embryonic Structures Immune System Leukocytes Lymphocytes Muscle, Skeletal Muscles	0.97	1433	1443	1438	+	1	0.966	-0.004	0		tggGATTggga
Goat	Goat			V$IKRS	Ikaros zinc finger family	V$IK2.01	Ikaros 2, potential regulator of lymphocyte differentiation	Antibody-Producing Cells Blood Cells Bone Marrow Cells Hematopoietic System Immune System Leukocytes Lymphocytes Thymus Gland	0.98	1436	1448	1442	+	1	0.98	0	0		gattGGGAttttc
Goat	Goat			V$NFKB	Nuclear factor kappa B/c-rel	V$NFKAPPAB65.01	NF-kappaB (p65)	Blood Cells Bone Marrow Cells Hematopoietic System Immune System Leukocytes Myeloid Cells Phagocytes	0.87	1438	1452	1445	+	1	0.982	0.112	1	part of model match of ETSF_NFKB_02	ttgggattTTCCcct
Goat	Goat			V$MZF1	Myeloid zinc finger 1 factors	V$MZF1.02	Myeloid zinc finger protein MZF1	Blood Cells Bone Marrow Cells Hematopoietic System Immune System Leukocytes Myeloid Cells	0.99	1443	1453	1448	-	1	0.998	0.008	0		gaGGGGaaaat
Goat	Goat			V$MAZF	Myc associated zinc fingers	V$MAZ.01	Myc associated zinc finger protein (MAZ)	Blood Cells Immune System Leukocytes	0.9	1445	1457	1451	-	1	0.961	0.061	0		gtggGAGGggaaa
Goat	Goat			V$EBOX	E-box binding factors	V$MYCMAX.02	c-Myc/Max heterodimer	ubiquitous	0.92	1449	1465	1457	-	1	0.988	0.068	1	part of model match of CEBP_EBOX_01	cggagcaCGTGggaggg
Goat	Goat			V$HESF	Vertebrate homologues of enhancer of split complex	V$DEC2.01	Basic helix-loop-helix protein known as Dec2 or Sharp2	Cardiovascular System Central Nervous System Ear Embryonic Structures Heart Muscles Myocardium Nervous System Neurons	0.96	1450	1464	1457	-	1	0.988	0.028	0		ggagcaCGTGggagg
Goat	Goat			V$HIFF	Hypoxia inducible factor, bHLH/PAS protein family	V$HIF1.02	Hypoxia inducible factor, bHLH / PAS protein family	Brain Cardiovascular System Central Nervous System Endocrine System Nervous System Pineal Gland	0.93	1449	1465	1457	+	1	0.983	0.053	0		ccctcccaCGTGctccg
Goat	Goat			V$EBOX	E-box binding factors	V$NMYC.01	N-Myc	ubiquitous	0.92	1450	1466	1458	+	1	0.994	0.074	0		cctcccaCGTGctccgg
Goat	Goat			V$HESF	Vertebrate homologues of enhancer of split complex	V$DEC2.01	Basic helix-loop-helix protein known as Dec2 or Sharp2	Cardiovascular System Central Nervous System Ear Embryonic Structures Heart Muscles Myocardium Nervous System Neurons	0.96	1451	1465	1458	+	1	0.954	-0.006	0		ctcccaCGTGctccg
Goat	Goat			V$HIFF	Hypoxia inducible factor, bHLH/PAS protein family	V$HRE.02	Hypoxia-response elements	Brain Cardiovascular System Central Nervous System Endocrine System Nervous System Pineal Gland	0.97	1450	1466	1458	-	1	0.988	0.018	1	part of model match of HIFF_ETSF_01	ccggagcaCGTGggagg
Goat	Goat			V$RUSH	SWI/SNF related nucleophosphoproteins with a RING finger DNA binding motif	V$SMARCA3.02	SWI/SNF related, matrix associated, actin dependent regulator of chromatin, subfamily a, member 3		0.98	1475	1485	1480	-	1	0.978	-0.002	0		caaaACTTtta
Goat	Goat			V$MYT1	MYT1 C2HC zinc finger protein	V$MYT1.02	MyT1 zinc finger transcription factor involved in primary neurogenesis	Central Nervous System Nervous System Neuroglia Neurons	0.88	1475	1487	1481	+	1	0.996	0.116	0		taaAAGTtttgag
Goat	Goat			V$RUSH	SWI/SNF related nucleophosphoproteins with a RING finger DNA binding motif	V$SMARCA3.02	SWI/SNF related, matrix associated, actin dependent regulator of chromatin, subfamily a, member 3		0.98	1493	1503	1498	-	1	0.986	0.006	0		ctggACTTttg
Goat	Goat			V$ETSF	Human and murine ETS1 factors	V$PDEF.01	Prostate-derived Ets factor	Antibody-Producing Cells Blood Cells Bone Marrow Cells Breast Central Nervous System Endocrine System Germ Cells Hematopoietic System Immune System Leukocytes Lymphocytes Monocytes Myeloid Cells Nervous System Phagocytes Prostate Respiratory System Spinal Cord Testis Urogenital System	0.93	1502	1522	1512	-	1	0.953	0.023	0		tgcggccaGGATggtggctct
Comment: Full sequence - one RTE (1544 bp)

## Sheet: Sheep
Seq. name	Accession no.	Gene symbol	GeneID	Matrix Family	Detailed Family Information	Matrix	Detailed Matrix Information	Tissue	Opt.	Start position	End position	Anchor position	Strand	Core sim.	Matrix sim.	Mat. sim. - opt.	Evidence #	Evidence	Sequence
Sheep	Sheep			V$SMAD	Vertebrate SMAD family of transcription factors	V$SMAD.01	Sma- and Mad-related proteins	Embryonic Structures Kidney Urogenital System	0.96	3	13	8	-	1	0.959	-0.001	0		gatGTCTgccg
Sheep	Sheep			V$ZF35	Zinc finger protein ZNF35	V$ZNF35.01	Human zinc finger protein ZNF35		0.96	30	42	36	-	1	0.973	0.013	0		gacgggAAGAggg
Sheep	Sheep			V$KLFS	Krueppel like transcription factors	V$KLF6.01	Kruppel-like factor 6	Blood Cells Bone Marrow Cells Digestive System Embryonic Structures Erythrocytes Hematopoietic System Liver	0.92	45	61	53	+	1	0.961	0.041	0		ctaccaGGGGctgggcc
Sheep	Sheep			V$SMAD	Vertebrate SMAD family of transcription factors	V$SMAD4.01	Smad4 transcription factor involved in TGF-beta signaling	Embryonic Structures Kidney Urogenital System	0.94	71	81	76	-	1	0.969	0.029	0		gcgGTCTcggc
Sheep	Sheep			V$LEFF	LEF1/TCF	V$LEF1.02	TCF/LEF-1, involved in the Wnt signal transduction pathway	Adipose Tissue Connective Tissue Digestive System Embryonic Structures Endocrine System Islets of Langerhans Pancreas	0.94	77	93	85	+	1	0.996	0.056	0		accgcttCAAAgttcgc
Sheep	Sheep			V$RUSH	SWI/SNF related nucleophosphoproteins with a RING finger DNA binding motif	V$SMARCA3.02	SWI/SNF related, matrix associated, actin dependent regulator of chromatin, subfamily a, member 3		0.98	83	93	88	-	1	0.957	-0.023	0		gcgaACTTtga
Sheep	Sheep			V$GUCE	GTF2IRDI upstream control element	V$GTF3R4.01	GTF2I-like repeat 4 of GTF3	Antibody-Producing Cells Blood Cells Embryonic Structures Immune System Leukocytes Lymphocytes Muscle, Skeletal Muscles	0.97	94	104	99	+	1	0.963	-0.007	0		aggGATTgggg
Sheep	Sheep			V$MZF1	Myeloid zinc finger 1 factors	V$MZF1.02	Myeloid zinc finger protein MZF1	Blood Cells Bone Marrow Cells Hematopoietic System Immune System Leukocytes Myeloid Cells	0.99	99	109	104	+	1	0.99	0	0		ttGGGGatgca
Sheep	Sheep			V$ETSF	Human and murine ETS1 factors	V$ELK1.02	Elk-1	Antibody-Producing Cells Blood Cells Bone Marrow Cells Breast Central Nervous System Endocrine System Germ Cells Hematopoietic System Immune System Leukocytes Lymphocytes Monocytes Myeloid Cells Nervous System Phagocytes Prostate Respiratory System Spinal Cord Testis Urogenital System	0.91	107	127	117	+	1	0.964	0.054	0		gcagaaccGGAAaaatgctcc
Sheep	Sheep			V$CIZF	CAS interating zinc finger protein	V$NMP4.01	NMP4 (nuclear matrix protein 4) / CIZ (Cas-interacting zinc finger protein)		0.97	115	125	120	+	1	0.963	-0.007	0		ggAAAAatgct
Sheep	Sheep			V$ZF35	Zinc finger protein ZNF35	V$ZNF35.01	Human zinc finger protein ZNF35		0.96	129	141	135	-	1	0.964	0.004	0		aggaggAATAcac
Sheep	Sheep			V$ZF02	C2H2 zinc finger transcription factors 2	V$ZKSCAN3.01	Zinc finger with KRAB and SCAN domains 3	Blood Cells Immune System Leukocytes Lymphocytes Thymus Gland	1	136	158	147	-	1	0.967	-0.033	0		ttgtgCCCCctccagggaggagg
Sheep	Sheep			V$PLAG	Pleomorphic adenoma gene	V$PLAG1.02	Pleomorphic adenoma gene 1	Brain Central Nervous System Digestive System Embryonic Structures Endocrine System Nervous System Neurons	0.97	147	169	158	+	1	1	0.03	0		gaGGGGgcacaaggcccagcgaa
Sheep	Sheep			V$ZFXY	Zfx and Zfy - transcription factors implicated in mammalian sex determination	V$ZFX.01	X-linked zinc finger protein	Embryonic Structures Endocrine System Germ Cells Ovary Testis Urogenital System	0.97	154	164	159	-	1	0.954	-0.016	0		tgGGCCttgtg
Sheep	Sheep			V$MOKF	Mouse Krueppel like factor	V$MOK2.02	Ribonucleoprotein associated zinc finger protein MOK-2 (human)		0.98	153	173	163	-	1	0.997	0.017	0		tttattcgctgggCCTTgtgc
Sheep	Sheep			V$FKHD	Fork head domain factors	V$FOXP1_ES.01	Alternative splicing variant of FOXP1, activated in ESCs	Blood Cells Breast Central Nervous System Digestive System Ear Endocrine System Eye Immune System Islets of Langerhans Leukocytes Liver Lymphocytes Muscle, Skeletal Muscles Nervous System Ovary Pancreas Prostate Spinal Cord Testis Thymus Gland Thyroid Gland Urogenital System	1	165	181	173	+	1	0.981	-0.019	0		gcgaataAACAgcgttc
Sheep	Sheep			V$BCDF	Bicoid-like homeodomain transcription factors	V$PTX1.01	Pituitary Homeobox 1 (Ptx1, Pitx-1)	Brain Cardiovascular System Central Nervous System Ear Embryonic Structures Endocrine System Eye Heart Nervous System Neurons Pineal Gland Pituitary Gland	0.94	178	194	186	+	1	0.964	0.024	0		gttcCTAAgcctagtcg
Sheep	Sheep			V$HIFF	Hypoxia inducible factor, bHLH/PAS protein family	V$HRE.02	Hypoxia-response elements	Brain Cardiovascular System Central Nervous System Endocrine System Nervous System Pineal Gland	0.97	194	210	202	+	1	0.978	0.008	0		ggtagctaCGTGccacc
Sheep	Sheep			V$E2FF	E2F-myc activator/cell cycle regulator	V$E2F4_DP1.01	E2F-4/DP-1 heterodimeric complex	ubiquitous	0.84	210	226	218	-	1	0.954	0.114	0		aaatctCGCGagaactg
Sheep	Sheep			V$E2FF	E2F-myc activator/cell cycle regulator	V$E2F4_DP1.01	E2F-4/DP-1 heterodimeric complex	ubiquitous	0.84	211	227	219	+	1	0.954	0.114	1	part of model match of SMAD_E2FF_01	agttctCGCGagatttg
Sheep	Sheep			V$ZF08	C2H2 zinc finger transcription factors 8	V$ZNF354C.01	KRAB-zinc finger protein synten (KID3)		0.97	226	236	231	+	1	0.981	0.011	0		tgggtCCACct
Sheep	Sheep			V$ZFHX	Two-handed zinc finger homeodomain transcription factors	V$DELTAEF1.01	deltaEF1	Embryonic Structures	0.99	228	240	234	+	1	0.96	-0.03	0		ggtccACCTttcc
Sheep	Sheep			V$PCBE	PREB core-binding element	V$PREB.01	Prolactin regulatory element-binding protein	Endocrine System	0.86	257	271	264	+	1	0.96	0.1	0		cctgaTCAGacttcg
Sheep	Sheep			V$E2FF	E2F-myc activator/cell cycle regulator	V$E2F4_DP1.01	E2F-4/DP-1 heterodimeric complex	ubiquitous	0.84	265	281	273	-	1	0.972	0.132	0		gggttgCGCGcgaagtc
Sheep	Sheep			V$ZF5F	ZF5 POZ domain zinc finger	V$ZF5.01	Zinc finger / POZ domain transcription factor		0.95	266	280	273	-	1	0.958	0.008	0		ggttgcGCGCgaagt
Sheep	Sheep			V$E2FF	E2F-myc activator/cell cycle regulator	V$E2F4_DP1.01	E2F-4/DP-1 heterodimeric complex	ubiquitous	0.84	266	282	274	+	1	0.977	0.137	1	part of model match of E2FF_SP1F_01	acttcgCGCGcaaccca
Sheep	Sheep			V$NKXH	NKX homeodomain factors	V$TTF1.01	Thyroid transcription factor-1 (TTF1) binding site	Bone and Bones Cardiovascular System Central Nervous System Connective Tissue Digestive System Embryonic Structures Endocrine System Heart Islets of Langerhans Lung Muscles Myocardium Nervous System Pancreas Prostate Respiratory System Skeleton Spinal Cord Thyroid Gland Urogenital System	0.99	276	294	285	+	1	0.961	-0.029	0		caaccCAAGggaggggagg
Sheep	Sheep			V$MAZF	Myc associated zinc fingers	V$MAZ.01	Myc associated zinc finger protein (MAZ)	Blood Cells Immune System Leukocytes	0.9	282	294	288	+	1	0.973	0.073	0		aaggGAGGggagg
Sheep	Sheep			V$ZF02	C2H2 zinc finger transcription factors 2	V$ZBTB7.03	Zinc finger and BTB domain containing 7A, pokemon	Blood Cells Immune System Leukocytes Lymphocytes Thymus Gland	0.88	279	301	290	-	1	0.968	0.088	0		tcctaCCCCtcccctcccttggg
Sheep	Sheep			V$KLFS	Krueppel like transcription factors	V$KKLF.01	Kidney-enriched kruppel-like factor, KLF15	Blood Cells Bone Marrow Cells Digestive System Embryonic Structures Erythrocytes Hematopoietic System Liver	0.91	283	299	291	+	1	0.955	0.045	1	part of model match of KLFS_SP1F_03	agggaGGGGaggggtag
Sheep	Sheep			V$MZF1	Myeloid zinc finger 1 factors	V$MZF1.03	Myeloid zinc finger protein MZF1	Blood Cells Bone Marrow Cells Hematopoietic System Immune System Leukocytes Myeloid Cells	0.95	286	296	291	+	1	0.995	0.045	0		gaGGGGagggg
Sheep	Sheep			V$PURA	Pur-alpha binds both single-stranded and douple-stranded DNA in a sequence-specific manner	V$PURALPHA.01	Purine-rich element binding protein A	Brain Central Nervous System Muscle, Smooth Muscles Nervous System Neuroglia Neurons	0.97	285	297	291	+	1	0.985	0.015	0		ggAGGGgaggggt
Sheep	Sheep			V$ZF07	C2H2 zinc finger transcription factors 7	V$ZNF263.01	Zinc finger protein 263, ZKSCAN12 (zinc finger protein with KRAB and SCAN domains 12)		0.92	284	298	291	-	1	0.957	0.037	0		tacccCTCCcctccc
Sheep	Sheep			V$NDPK	Nucleoside diphosphate kinase	V$NM23.01	NME/NM23 nucleoside diphosphate kinase1 and 2		0.89	286	302	294	+	1	0.97	0.08	0		gaGGGGaggggtaggaa
Sheep	Sheep			V$PURA	Pur-alpha binds both single-stranded and douple-stranded DNA in a sequence-specific manner	V$PURALPHA.01	Purine-rich element binding protein A	Brain Central Nervous System Muscle, Smooth Muscles Nervous System Neuroglia Neurons	0.97	290	302	296	+	1	0.95	-0.02	0		ggAGGGgtaggaa
Sheep	Sheep			V$TEAF	TEA/ATTS DNA binding domain factors	V$TEAD.01	TEA domain-containing factors, transcriptional enhancer factors 1,3,4,5	Cardiovascular System Embryonic Structures Heart Muscle, Skeletal Muscles Myocardium Urogenital System	0.9	295	307	301	-	1	0.953	0.053	0		ttaCATTcctacc
Sheep	Sheep			V$CSEN	Calsenilin, presenilin binding protein, EF hand transcription factor	V$DREAM.01	Downstream regulatory element-antagonist modulator, Ca2+-binding protein of the neuronal calcium sensors family that binds DRE (downstream regulatory element) sites as a tetramer	Brain Cardiovascular System Central Nervous System Germ Cells Heart Muscles Myocardium Nervous System Neurons Urogenital System	0.95	309	319	314	+	1	0.953	0.003	0		agGTCAcgggt
Sheep	Sheep			V$ZF02	C2H2 zinc finger transcription factors 2	V$ZNF300.01	KRAB-containing zinc finger protein 300	Blood Cells Immune System Leukocytes Lymphocytes Thymus Gland	0.99	322	344	333	-	1	0.95	-0.04	0		cccagggCCCCagggcttgacgg
Sheep	Sheep			V$AP2F	Activator protein 2	V$TCFAP2A.02	Transcription factor AP-2, alpha	ubiquitous	0.94	327	341	334	+	1	0.992	0.052	0		aagcCCTGgggccct
Sheep	Sheep			V$RBPF	RBPJ - kappa	V$RBPJK.02	Mammalian transcriptional repressor RBP-Jkappa/CBF1	Antibody-Producing Cells Blood Cells Immune System Leukocytes Lymphocytes	0.94	337	349	343	+	1	0.95	0.01	0		gcccTGGGaagtt
Sheep	Sheep			V$IKRS	Ikaros zinc finger family	V$IK2.01	Ikaros 2, potential regulator of lymphocyte differentiation	Antibody-Producing Cells Blood Cells Bone Marrow Cells Hematopoietic System Immune System Leukocytes Lymphocytes Thymus Gland	0.98	338	350	344	+	1	0.964	-0.016	0		ccctGGGAagttt
Sheep	Sheep			V$CHRF	Cell cycle regulators: Cell cycle homology element	V$CHR.01	Cell cycle gene homology region (CDE/CHR tandem elements regulate cell cycle dependent repression)		0.92	345	357	351	+	1	0.955	0.035	0		aagtTTGAagtgg
Sheep	Sheep			V$NKXH	NKX homeodomain factors	V$NKX24.01	NK2 homeobox 4, NKX 2 DELTA	Bone and Bones Cardiovascular System Central Nervous System Connective Tissue Digestive System Embryonic Structures Endocrine System Heart Islets of Langerhans Lung Muscles Myocardium Nervous System Pancreas Prostate Respiratory System Skeleton Spinal Cord Thyroid Gland Urogenital System	0.87	346	364	355	+	1	0.961	0.091	0		agtttgaAGTGgctgctgg
Sheep	Sheep			V$HAND	Twist subfamily of class B bHLH transcription factors	V$TAL1_E2A.02	T-cell acute lymphocytic leukemia 1, SCL	Antibody-Producing Cells Blood Cells Bone Marrow Cells Bone and Bones Cardiovascular System Connective Tissue Embryonic Structures Heart Hematopoietic System Immune System Integumentary System Leukocytes Lymphocytes Muscles Myocardium Skeleton Thymus Gland	0.98	350	370	360	-	1	0.963	-0.017	0		cagctccCAGCagccacttca
Sheep	Sheep			V$ETSF	Human and murine ETS1 factors	V$ETV1.02	Ets variant 1	Antibody-Producing Cells Blood Cells Bone Marrow Cells Breast Central Nervous System Endocrine System Germ Cells Hematopoietic System Immune System Leukocytes Lymphocytes Monocytes Myeloid Cells Nervous System Phagocytes Prostate Respiratory System Spinal Cord Testis Urogenital System	0.96	374	394	384	-	1	0.964	0.004	0		gtcgaggaGGAAgctttcgga
Sheep	Sheep			V$ETSF	Human and murine ETS1 factors	V$SPI1.02	SPI-1 proto-oncogene; hematopoietic transcription factor PU.1	Antibody-Producing Cells Blood Cells Bone Marrow Cells Breast Central Nervous System Endocrine System Germ Cells Hematopoietic System Immune System Leukocytes Lymphocytes Monocytes Myeloid Cells Nervous System Phagocytes Prostate Respiratory System Spinal Cord Testis Urogenital System	0.96	388	408	398	+	1	0.965	0.005	0		cctcgacgGGAAgtgcttgag
Sheep	Sheep			V$PLAG	Pleomorphic adenoma gene	V$PLAG1.02	Pleomorphic adenoma gene 1	Brain Central Nervous System Digestive System Embryonic Structures Endocrine System Nervous System Neurons	0.97	395	417	406	-	1	1	0.03	0		caGGGGgagctcaagcacttccc
Sheep	Sheep			V$MZF1	Myeloid zinc finger 1 factors	V$MZF1.02	Myeloid zinc finger protein MZF1	Blood Cells Bone Marrow Cells Hematopoietic System Immune System Leukocytes Myeloid Cells	0.99	406	416	411	-	1	0.986	-0.004	0		agGGGGagctc
Sheep	Sheep			V$ZF02	C2H2 zinc finger transcription factors 2	V$ZNF300.01	KRAB-containing zinc finger protein 300	Blood Cells Immune System Leukocytes Lymphocytes Thymus Gland	0.99	404	426	415	+	1	0.951	-0.039	0		ttgagctCCCCctgcggtcttcg
Sheep	Sheep			V$ZF35	Zinc finger protein ZNF35	V$ZNF35.01	Human zinc finger protein ZNF35		0.96	418	430	424	-	1	0.957	-0.003	0		tcgccgAAGAccg
Sheep	Sheep			V$HEAT	Heat shock factors	V$HSF2.02	Heat shock factor 2	ubiquitous	0.95	425	449	437	-	1	0.983	0.033	0		gtagatgctttaAGAAcgatcgccg
Sheep	Sheep			V$MYBL	Cellular and viral myb-like transcriptional regulators	V$CMYB.02	c-Myb, important in hematopoesis, cellular equivalent to avian myoblastosis virus oncogene v-myb	Blood Cells Bone Marrow Cells Hematopoietic System Immune System Leukocytes Lymphocytes	0.96	456	470	463	+	0.99	0.97	0.01	0		ttcCAACcggcagag
Sheep	Sheep			V$MIZ1	Myc-interacting Zn finger protein 1	V$MIZ1.01	Myc-interacting Zn finger protein 1, zinc finger and BTB domain containing 17 (ZBTB17)		0.96	466	476	471	-	1	0.956	-0.004	0		ggcgcCCTCtg
Sheep	Sheep			V$SIX3	Sine oculis homeobox homolog 3	V$SIX3.03	SIX3 / SIXdomain (SD) and Homeodomain (HD) transcription factor	Brain Central Nervous System Embryonic Structures Endocrine System Eye Nervous System Pituitary Gland	1	475	495	485	-	1	0.963	-0.037	0		taacatcTAATacagcgctgg
Sheep	Sheep			V$OCT1	Octamer binding protein	V$OCT1.02	Octamer-binding factor 1	Antibody-Producing Cells Blood Cells Immune System Kidney Leukocytes Lymphocytes Urogenital System	0.85	496	510	503	-	1	0.961	0.111	0		aagATGCaaaacctg
Sheep	Sheep			V$SIX3	Sine oculis homeobox homolog 3	V$SIX3.03	SIX3 / SIXdomain (SD) and Homeodomain (HD) transcription factor	Brain Central Nervous System Embryonic Structures Endocrine System Eye Nervous System Pituitary Gland	1	501	521	511	-	1	0.97	-0.03	0		atttagcTAATaagatgcaaa
Sheep	Sheep			V$CIZF	CAS interating zinc finger protein	V$NMP4.01	NMP4 (nuclear matrix protein 4) / CIZ (Cas-interacting zinc finger protein)		0.97	517	527	522	-	1	0.955	-0.015	0		tgAAAAattta
Sheep	Sheep			V$SORY	SOX/SRY-sex/testis determinig and related HMG box factors	V$HBP1.01	HMG box-containing protein 1	Bone and Bones Cartilage Connective Tissue Digestive System Ear Embryonic Structures Endocrine System Islets of Langerhans Nervous System Neuroglia Pancreas Skeleton Testis Thyroid Gland Urogenital System	0.86	531	555	543	-	1	1	0.14	0		attgaatgAATGaaaagagactgag
Sheep	Sheep			V$SORY	SOX/SRY-sex/testis determinig and related HMG box factors	V$HBP1.02	HMG box-containing protein 1	Bone and Bones Cartilage Connective Tissue Digestive System Ear Embryonic Structures Endocrine System Islets of Langerhans Nervous System Neuroglia Pancreas Skeleton Testis Thyroid Gland Urogenital System	0.83	534	558	546	-	1	0.997	0.167	0		tttattgAATGaatgaaaagagact
Sheep	Sheep			V$CDXF	Vertebrate caudal related homeodomain protein	V$CDX2.03	Caudal type homeobox transcription factor 2	Blastomeres Digestive System Embryonic Structures	0.91	547	565	556	-	1	0.989	0.079	0		ataaatatTTATtgaatga
Sheep	Sheep			V$FKHD	Fork head domain factors	V$HNF3.01	Hepatocyte nuclear factor 3 (alpha, beta) (FOXA1, FOXA2)	Blood Cells Breast Central Nervous System Digestive System Ear Endocrine System Eye Immune System Islets of Langerhans Leukocytes Liver Lymphocytes Muscle, Skeletal Muscles Nervous System Ovary Pancreas Prostate Spinal Cord Testis Thymus Gland Thyroid Gland Urogenital System	0.98	549	565	557	+	0.971	0.957	-0.023	0		attcaatAAATatttat
Sheep	Sheep			V$FKHD	Fork head domain factors	V$HNF3.01	Hepatocyte nuclear factor 3 (alpha, beta) (FOXA1, FOXA2)	Blood Cells Breast Central Nervous System Digestive System Ear Endocrine System Eye Immune System Islets of Langerhans Leukocytes Liver Lymphocytes Muscle, Skeletal Muscles Nervous System Ovary Pancreas Prostate Spinal Cord Testis Thymus Gland Thyroid Gland Urogenital System	0.98	554	570	562	-	0.971	0.957	-0.023	0		caataatAAATatttat
Sheep	Sheep			V$SATB	Special AT-rich sequence binding protein	V$SATB1.01	Special AT-rich sequence-binding protein 1, predominantly expressed in thymocytes, binds to matrix attachment regions (MARs)	Blood Cells Brain Central Nervous System Embryonic Structures Immune System Leukocytes Lymphocytes Nervous System Neurons Thymus Gland	0.94	555	569	562	-	1	0.964	0.024	0		aatAATAaatattta
Sheep	Sheep			V$SAL1	Spalt-like transcription factor 1	V$SALL1.01	Spalt-like transcription factor 1	Ear Embryonic Structures Kidney Urogenital System	0.96	558	570	564	-	1	0.958	-0.002	0		caATAAtaaatat
Sheep	Sheep			V$SIX3	Sine oculis homeobox homolog 3	V$SIX3.03	SIX3 / SIXdomain (SD) and Homeodomain (HD) transcription factor	Brain Central Nervous System Embryonic Structures Endocrine System Eye Nervous System Pituitary Gland	1	554	574	564	-	1	0.955	-0.045	0		agttcaaTAATaaatatttat
Sheep	Sheep			V$RU49	Zinc finger transcription factor RU49, zinc finger proliferation 1 - Zipro1	V$RU49.01	Zinc finger transcription factor RU49 (zinc finger proliferation 1 - Zipro 1). RU49 exhibits a strong preference for binding to tandem repeats of the minimal RU49 consensus binding site.		0.98	588	594	591	+	1	0.983	0.003	0		cAGTAct
Sheep	Sheep			V$RU49	Zinc finger transcription factor RU49, zinc finger proliferation 1 - Zipro1	V$RU49.01	Zinc finger transcription factor RU49 (zinc finger proliferation 1 - Zipro 1). RU49 exhibits a strong preference for binding to tandem repeats of the minimal RU49 consensus binding site.		0.98	589	595	592	-	1	0.983	0.003	0		cAGTAct
Sheep	Sheep			V$SIX3	Sine oculis homeobox homolog 3	V$SIX3.03	SIX3 / SIXdomain (SD) and Homeodomain (HD) transcription factor	Brain Central Nervous System Embryonic Structures Endocrine System Eye Nervous System Pituitary Gland	1	589	609	599	+	1	0.977	-0.023	0		agtactgTAATaggtactggg
Sheep	Sheep			V$RU49	Zinc finger transcription factor RU49, zinc finger proliferation 1 - Zipro1	V$RU49.01	Zinc finger transcription factor RU49 (zinc finger proliferation 1 - Zipro 1). RU49 exhibits a strong preference for binding to tandem repeats of the minimal RU49 consensus binding site.		0.98	601	607	604	-	1	0.994	0.014	0		cAGTAcc
Sheep	Sheep			V$IKRS	Ikaros zinc finger family	V$IK2.01	Ikaros 2, potential regulator of lymphocyte differentiation	Antibody-Producing Cells Blood Cells Bone Marrow Cells Hematopoietic System Immune System Leukocytes Lymphocytes Thymus Gland	0.98	603	615	609	+	1	0.976	-0.004	0		tactGGGAaacaa
Sheep	Sheep			V$FKHD	Fork head domain factors	V$HNF3.01	Hepatocyte nuclear factor 3 (alpha, beta) (FOXA1, FOXA2)	Blood Cells Breast Central Nervous System Digestive System Ear Endocrine System Eye Immune System Islets of Langerhans Leukocytes Liver Lymphocytes Muscle, Skeletal Muscles Nervous System Ovary Pancreas Prostate Spinal Cord Testis Thymus Gland Thyroid Gland Urogenital System	0.98	603	619	611	+	1	0.967	-0.013	0		tactgggAAACaacaat
Sheep	Sheep			V$ZFHX	Two-handed zinc finger homeodomain transcription factors	V$AREB6.04	AREB6 (Atp1a1 regulatory element binding factor 6)	Embryonic Structures	0.98	606	618	612	-	1	0.966	-0.014	0		ttgttGTTTccca
Sheep	Sheep			V$BPTF	Bromodomain and PHD domain transcription factors	V$FAC1.01	Fetal Alz-50 clone 1 (FAC1)	Brain Central Nervous System Nervous System	0.96	609	619	614	+	1	0.963	0.003	0		gaaacAACAat
Sheep	Sheep			V$CABL	C-abl DNA binding sites	V$CABL.01	Multifunctional c-Abl src type tyrosine kinase	Blood Cells Bone Marrow Cells Erythrocytes Hematopoietic System Immune System	0.97	609	619	614	+	1	0.972	0.002	0		gaAACAacaat
Sheep	Sheep			V$FKHD	Fork head domain factors	V$FOXP1.02	Sites bound by FOXP1 and an alternative splicing variant FOXP1_ES, activated in ESCs	Blood Cells Breast Central Nervous System Digestive System Ear Endocrine System Eye Immune System Islets of Langerhans Leukocytes Liver Lymphocytes Muscle, Skeletal Muscles Nervous System Ovary Pancreas Prostate Spinal Cord Testis Thymus Gland Thyroid Gland Urogenital System	0.96	607	623	615	+	1	1	0.04	0		gggaaacAACAatcaat
Sheep	Sheep			V$SORY	SOX/SRY-sex/testis determinig and related HMG box factors	V$SOX5.01	Sox-5	Bone and Bones Cartilage Connective Tissue Digestive System Ear Embryonic Structures Endocrine System Islets of Langerhans Nervous System Neuroglia Pancreas Skeleton Testis Thyroid Gland Urogenital System	0.87	610	634	622	+	1	0.981	0.111	0		aaacaaCAATcaataagattgtaga
Sheep	Sheep			V$RUSH	SWI/SNF related nucleophosphoproteins with a RING finger DNA binding motif	V$SMARCA3.02	SWI/SNF related, matrix associated, actin dependent regulator of chromatin, subfamily a, member 3		0.98	650	660	655	-	1	0.95	-0.03	0		taagACTTaga
Sheep	Sheep			V$XBBF	X-box binding factors	V$RFXDC2.01	Regulatory factor X domain containing 2 (RFX7)	Antibody-Producing Cells Blood Cells Endocrine System Immune System Leukocytes Lymphocytes Testis Urogenital System	0.83	659	677	668	-	1	0.978	0.148	0		ttcaatacatagCAACcta
Sheep	Sheep			V$MOKF	Mouse Krueppel like factor	V$MOK2.02	Ribonucleoprotein associated zinc finger protein MOK-2 (human)		0.98	677	697	687	-	1	0.972	-0.008	0		gaagtgatttgttCCTTgcct
Sheep	Sheep			V$GFI1	Growth factor independence transcriptional repressor	V$GFI1B.01	Growth factor independence 1 zinc finger protein Gfi-1B	Blood Cells Bone Marrow Cells Ear Granulocytes Hematopoietic System Immune System Leukocytes Lymphocytes Myeloid Cells Phagocytes	0.86	686	700	693	+	1	0.962	0.102	0		acaAATCacttcaga
Sheep	Sheep			V$NKXH	NKX homeodomain factors	V$NKX25.03	Homeodomain factor Nkx-2.5/Csx	Bone and Bones Cardiovascular System Central Nervous System Connective Tissue Digestive System Embryonic Structures Endocrine System Heart Islets of Langerhans Lung Muscles Myocardium Nervous System Pancreas Prostate Respiratory System Skeleton Spinal Cord Thyroid Gland Urogenital System	0.99	684	702	693	-	1	0.975	-0.015	0		tttctgaAGTGatttgttc
Sheep	Sheep			V$HAND	Twist subfamily of class B bHLH transcription factors	V$TAL1_E2A.02	T-cell acute lymphocytic leukemia 1, SCL	Antibody-Producing Cells Blood Cells Bone Marrow Cells Bone and Bones Cardiovascular System Connective Tissue Embryonic Structures Heart Hematopoietic System Immune System Integumentary System Leukocytes Lymphocytes Muscles Myocardium Skeleton Thymus Gland	0.98	701	721	711	-	1	0.968	-0.012	0		ttagcagCAGCagcatcactt
Sheep	Sheep			V$HAND	Twist subfamily of class B bHLH transcription factors	V$TAL1_E2A.02	T-cell acute lymphocytic leukemia 1, SCL	Antibody-Producing Cells Blood Cells Bone Marrow Cells Bone and Bones Cardiovascular System Connective Tissue Embryonic Structures Heart Hematopoietic System Immune System Integumentary System Leukocytes Lymphocytes Muscles Myocardium Skeleton Thymus Gland	0.98	704	724	714	-	1	0.973	-0.007	0		gatttagCAGCagcagcatca
Sheep	Sheep			O$INRE	Core promoter initiator elements	O$DINR.01	Drosophila initiator motifs		0.94	726	736	731	+	1	0.953	0.013	0		ctTCAGtcgtg
Sheep	Sheep			V$PLAG	Pleomorphic adenoma gene	V$PLAG1.02	Pleomorphic adenoma gene 1	Brain Central Nervous System Digestive System Embryonic Structures Endocrine System Nervous System Neurons	0.97	762	784	773	-	1	0.967	-0.003	0		acGGGGgagcctggtgggcttcc
Sheep	Sheep			V$MZF1	Myeloid zinc finger 1 factors	V$MZF1.02	Myeloid zinc finger protein MZF1	Blood Cells Bone Marrow Cells Hematopoietic System Immune System Leukocytes Myeloid Cells	0.99	773	783	778	-	1	0.974	-0.016	0		cgGGGGagcct
Sheep	Sheep			V$ZF02	C2H2 zinc finger transcription factors 2	V$ZNF300.01	KRAB-containing zinc finger protein 300	Blood Cells Immune System Leukocytes Lymphocytes Thymus Gland	0.99	771	793	782	+	1	0.987	-0.003	0		ccaggctCCCCcgtccccgggat
Sheep	Sheep			V$ZF02	C2H2 zinc finger transcription factors 2	V$ZNF219.01	Kruppel-like zinc finger protein 219	Blood Cells Immune System Leukocytes Lymphocytes Thymus Gland	0.91	773	795	784	+	1	0.988	0.078	0		aggctCCCCcgtccccgggattc
Sheep	Sheep			V$MZF1	Myeloid zinc finger 1 factors	V$MZF1.02	Myeloid zinc finger protein MZF1	Blood Cells Bone Marrow Cells Hematopoietic System Immune System Leukocytes Myeloid Cells	0.99	780	790	785	-	1	0.962	-0.028	0		ccGGGGacggg
Sheep	Sheep			V$NFKB	Nuclear factor kappa B/c-rel	V$NFKAPPAB.01	NF-kappaB	Blood Cells Bone Marrow Cells Hematopoietic System Immune System Leukocytes Myeloid Cells Phagocytes	0.89	787	801	794	+	1	0.957	0.067	0		ccGGGAttctccggg
Sheep	Sheep			V$ZF35	Zinc finger protein ZNF35	V$ZNF35.01	Human zinc finger protein ZNF35		0.96	797	809	803	+	1	0.974	0.014	0		ccgggcAAGAaca
Sheep	Sheep			V$FKHD	Fork head domain factors	V$FOXP1_ES.01	Alternative splicing variant of FOXP1, activated in ESCs	Blood Cells Breast Central Nervous System Digestive System Ear Endocrine System Eye Immune System Islets of Langerhans Leukocytes Liver Lymphocytes Muscle, Skeletal Muscles Nervous System Ovary Pancreas Prostate Spinal Cord Testis Thymus Gland Thyroid Gland Urogenital System	1	799	815	807	+	1	0.959	-0.041	0		gggcaagAACActggaa
Sheep	Sheep			V$HOXF	Paralog hox genes 1-8 from the four hox clusters A, B, C, D	V$NANOG.01	Homeobox transcription factor Nanog	Bone Marrow Cells Bone and Bones Connective Tissue Ear Embryonic Structures Germ Cells Hematopoietic System Immune System Lung Respiratory System Skeleton Thymus Gland Urogenital System	0.94	807	825	816	+	1	0.967	0.027	0		acactggAATGggttgcca
Sheep	Sheep			V$RUSH	SWI/SNF related nucleophosphoproteins with a RING finger DNA binding motif	V$SMARCA3.01	SWI/SNF related, matrix associated, actin dependent regulator of chromatin, subfamily a, member 3		0.96	821	831	826	+	1	0.959	-0.001	0		tgCCATttcct
Sheep	Sheep			V$RUSH	SWI/SNF related nucleophosphoproteins with a RING finger DNA binding motif	V$SMARCA3.02	SWI/SNF related, matrix associated, actin dependent regulator of chromatin, subfamily a, member 3		0.98	850	860	855	-	1	0.978	-0.002	0		tttcACTTttc
Sheep	Sheep			V$ETSF	Human and murine ETS1 factors	V$SPI1.02	SPI-1 proto-oncogene; hematopoietic transcription factor PU.1	Antibody-Producing Cells Blood Cells Bone Marrow Cells Breast Central Nervous System Endocrine System Germ Cells Hematopoietic System Immune System Leukocytes Lymphocytes Monocytes Myeloid Cells Nervous System Phagocytes Prostate Respiratory System Spinal Cord Testis Urogenital System	0.96	854	874	864	+	1	0.953	-0.007	1	part of model match of ETSF_AP1F_01,ETSF_CEBP_01	agtgaaagGGAAgtcgctcag
Sheep	Sheep			O$INRE	Core promoter initiator elements	O$DINR.01	Drosophila initiator motifs		0.94	869	879	874	+	1	0.962	0.022	0		gcTCAGtcgtg
Sheep	Sheep			V$IKRS	Ikaros zinc finger family	V$IK2.01	Ikaros 2, potential regulator of lymphocyte differentiation	Antibody-Producing Cells Blood Cells Bone Marrow Cells Hematopoietic System Immune System Leukocytes Lymphocytes Thymus Gland	0.98	928	940	934	+	1	0.956	-0.024	0		ccatGGGAttttc
Sheep	Sheep			V$NFAT	Nuclear factor of activated T-cells	V$NFAT5.02	Nuclear factor of activated T-cells 5	Blood Cells Cardiovascular System Heart Immune System Leukocytes Lymphocytes Myeloid Cells	0.87	926	944	935	-	1	0.953	0.083	0		cctGGAAaatcccatggat
Sheep	Sheep			V$NFKB	Nuclear factor kappa B/c-rel	V$NFKAPPAB65.01	NF-kappaB (p65)	Blood Cells Bone Marrow Cells Hematopoietic System Immune System Leukocytes Myeloid Cells Phagocytes	0.87	930	944	937	+	1	0.982	0.112	1	part of model match of NFKB_STAT_03,STAT_NFKB_04	atgggattTTCCagg
Sheep	Sheep			V$BCL6	POZ domain zinc finger expressed in B-Cells	V$BCL6.04	B-cell CLL/lymphoma 6, member B (BCL6B)	Antibody-Producing Cells Blood Cells Germ Cells Immune System Leukocytes Lymphocytes Urogenital System	0.88	933	949	941	-	1	0.978	0.098	0		tctTTCCtggaaaatcc
Sheep	Sheep			V$STAT	Signal transducer and activator of transcription	V$STAT3.02	Signal transducer and activator of transcription 3	Blood Cells Bone Marrow Cells Breast Hematopoietic System Immune System Leukocytes Lymphocytes Myeloid Cells Phagocytes	0.94	932	950	941	-	1	0.97	0.03	1	part of model match of NFKB_STAT_03,STAT_NFKB_04	ctctTTCCtggaaaatccc
Sheep	Sheep			V$STAT	Signal transducer and activator of transcription	V$STAT1.02	Signal transducer and activator of transcription 1	Blood Cells Bone Marrow Cells Breast Hematopoietic System Immune System Leukocytes Lymphocytes Myeloid Cells Phagocytes	0.85	934	952	943	+	1	0.995	0.145	0		gattttccaGGAAagagta
Sheep	Sheep			V$RU49	Zinc finger transcription factor RU49, zinc finger proliferation 1 - Zipro1	V$RU49.01	Zinc finger transcription factor RU49 (zinc finger proliferation 1 - Zipro 1). RU49 exhibits a strong preference for binding to tandem repeats of the minimal RU49 consensus binding site.		0.98	948	954	951	+	1	0.979	-0.001	0		gAGTAct
Sheep	Sheep			V$RU49	Zinc finger transcription factor RU49, zinc finger proliferation 1 - Zipro1	V$RU49.01	Zinc finger transcription factor RU49 (zinc finger proliferation 1 - Zipro 1). RU49 exhibits a strong preference for binding to tandem repeats of the minimal RU49 consensus binding site.		0.98	949	955	952	-	1	0.983	0.003	0		cAGTAct
Sheep	Sheep			V$ZF02	C2H2 zinc finger transcription factors 2	V$ZNF300.01	KRAB-containing zinc finger protein 300	Blood Cells Immune System Leukocytes Lymphocytes Thymus Gland	0.99	948	970	959	-	1	0.958	-0.032	0		aatggcaCCCCactccagtactc
Sheep	Sheep			V$GATA	GATA binding factors	V$GATA1.01	GATA-binding factor 1	Blood Cells Bone Marrow Cells Bone and Bones Cardiovascular System Connective Tissue Embryonic Structures Erythrocytes Heart Hematopoietic System Immune System Leukocytes Lymphocytes Muscles Myocardium Skeleton	0.96	986	998	992	+	1	0.993	0.033	0		aagtGATAggggt
Sheep	Sheep			V$ZF02	C2H2 zinc finger transcription factors 2	V$ZNF300.01	KRAB-containing zinc finger protein 300	Blood Cells Immune System Leukocytes Lymphocytes Thymus Gland	0.99	982	1004	993	-	1	0.96	-0.03	0		tttcacaCCCCtatcactttctg
Sheep	Sheep			V$BRAC	Brachyury gene, mesoderm developmental factor	V$EOMES.03	Eomesodermin, TBR-2 (T-box, brain, 2)	Blood Cells Bone and Bones Brain Breast Cardiovascular System Central Nervous System Ear Embryonic Structures Endocrine System Heart Immune System Leukocytes Lymphocytes Muscles Myocardium Nervous System Pituitary Gland Thyroid Gland	0.98	986	1008	997	+	1	0.997	0.017	0		aagtgataggggTGTGaaaataa
Sheep	Sheep			V$CEBP	Ccaat/Enhancer Binding Protein	V$CEBPB.02	CCAAT/enhancer binding protein beta	Adipose Tissue Bone Marrow Cells Connective Tissue Digestive System Hematopoietic System Immune System Liver Myeloid Cells Phagocytes	0.91	993	1007	1000	+	1	0.975	0.065	1	part of model match of CEBP_STAT_01	aggggTGTGaaaata
Sheep	Sheep			V$FKHD	Fork head domain factors	V$HNF3.01	Hepatocyte nuclear factor 3 (alpha, beta) (FOXA1, FOXA2)	Blood Cells Breast Central Nervous System Digestive System Ear Endocrine System Eye Immune System Islets of Langerhans Leukocytes Liver Lymphocytes Muscle, Skeletal Muscles Nervous System Ovary Pancreas Prostate Spinal Cord Testis Thymus Gland Thyroid Gland Urogenital System	0.98	996	1012	1004	+	0.971	0.964	-0.016	0		ggtgtgaAAATaattaa
Sheep	Sheep			V$LHXF	Lim homeodomain factors	V$LMX1B.01	LIM-homeodomain transcription factor	Brain Cardiovascular System Central Nervous System Digestive System Ear Embryonic Structures Endocrine System Eye Heart Islets of Langerhans Kidney Muscles Myocardium Nervous System Neurons Pancreas Pituitary Gland Spinal Cord Testis Urogenital System	0.91	993	1015	1004	+	1	0.985	0.075	0		aggggtgtgaaaaTAATtaagat
Sheep	Sheep			V$CART	Cart-1 (cartilage homeoprotein 1)	V$S8.01	Binding site for S8 type homeodomains	Adrenal Glands Bone and Bones Brain Cardiovascular System Central Nervous System Connective Tissue Digestive System Embryonic Structures Endocrine System Eye Immune System Islets of Langerhans Myeloid Cells Nervous System Neurons Pancreas Phagocytes Pituitary Gland Skeleton Spinal Cord	0.97	996	1016	1006	-	1	0.992	0.022	0		catctTAATtattttcacacc
Sheep	Sheep			V$DLXF	Distal-less homeodomain transcription factors	V$DLX1.01	DLX-1, -2, and -5 binding sites	Bone and Bones Brain Cartilage Central Nervous System Connective Tissue Digestive System Ear Embryonic Structures Endocrine System Integumentary System Islets of Langerhans Nervous System Neurons Nose Pancreas Respiratory System Skeleton	0.91	997	1015	1006	+	1	0.988	0.078	0		gtgtgaaaatAATTaagat
Sheep	Sheep			V$HOXF	Paralog hox genes 1-8 from the four hox clusters A, B, C, D	V$HOXC8.01	Homeobox C8 / Hox-3alpha	Bone Marrow Cells Bone and Bones Connective Tissue Ear Embryonic Structures Germ Cells Hematopoietic System Immune System Lung Respiratory System Skeleton Thymus Gland Urogenital System	0.85	998	1016	1007	-	1	0.962	0.112	0		catcttaATTAttttcaca
Sheep	Sheep			V$NKXH	NKX homeodomain factors	V$NKX25.02	Homeo domain factor Nkx-2.5/Csx, tinman homolog low affinity sites	Bone and Bones Cardiovascular System Central Nervous System Connective Tissue Digestive System Embryonic Structures Endocrine System Heart Islets of Langerhans Lung Muscles Myocardium Nervous System Pancreas Prostate Respiratory System Skeleton Spinal Cord Thyroid Gland Urogenital System	0.88	998	1016	1007	-	1	0.971	0.091	0		catctTAATtattttcaca
Sheep	Sheep			V$HOMF	Homeodomain transcription factors	V$MSX1.01	Muscle-segment homeobox 1, msh homeobox 1	Blood Cells Bone Marrow Cells Bone and Bones Cardiovascular System Cartilage Central Nervous System Connective Tissue Digestive System Ear Embryonic Structures Endocrine System Germ Cells Heart Hematopoietic System Immune System Islets of Langerhans Leukocytes Liver Lymphocytes Nervous System Ovary Pancreas Skeleton Spinal Cord Thyroid Gland Urogenital System	0.89	999	1017	1008	+	1	0.961	0.071	0		gtgaaaatAATTaagatgg
Sheep	Sheep			V$SIX3	Sine oculis homeobox homolog 3	V$SIX3.03	SIX3 / SIXdomain (SD) and Homeodomain (HD) transcription factor	Brain Central Nervous System Embryonic Structures Endocrine System Eye Nervous System Pituitary Gland	1	998	1018	1008	-	1	0.952	-0.048	0		accatctTAATtattttcaca
Sheep	Sheep			V$HBOX	Homeobox transcription factors	V$EN1.02	Engrailed homeobox 1	Brain Cardiovascular System Central Nervous System Digestive System Ear Embryonic Structures Eye Muscle, Smooth Muscles Nervous System Neurons Spinal Cord	0.86	1000	1018	1009	+	1	0.962	0.102	0		tgaaaatAATTaagatggt
Sheep	Sheep			V$HOMF	Homeodomain transcription factors	V$BARX2.01	Barx2, homeobox transcription factor that preferentially binds to paired TAAT motifs	Blood Cells Bone Marrow Cells Bone and Bones Cardiovascular System Cartilage Central Nervous System Connective Tissue Digestive System Ear Embryonic Structures Endocrine System Germ Cells Heart Hematopoietic System Immune System Islets of Langerhans Leukocytes Liver Lymphocytes Nervous System Ovary Pancreas Skeleton Spinal Cord Thyroid Gland Urogenital System	0.95	1000	1018	1009	-	1	0.955	0.005	0		accatctTAATtattttca
Sheep	Sheep			V$NKX6	NK6 homeobox transcription factors	V$NKX61.01	NK6 homeobox 1	Central Nervous System Digestive System Embryonic Structures Endocrine System Islets of Langerhans Nervous System Neurons Pancreas Spinal Cord	0.91	1002	1016	1009	-	1	0.956	0.046	0		catcTTAAttatttt
Sheep	Sheep			V$PAXH	PAX homeodomain binding sites	V$PAX4.01	Pax-4 homeodomain binding site, together with PAX-6 involved in pancreatic development	Brain Central Nervous System Digestive System Embryonic Structures Endocrine System Eye Islets of Langerhans Muscle, Skeletal Muscles Nervous System Neurons Pancreas	0.99	1002	1016	1009	+	1	0.978	-0.012	0		aaaataATTAagatg
Sheep	Sheep			V$HOXF	Paralog hox genes 1-8 from the four hox clusters A, B, C, D	V$HOXC6.01	Homeobox C6 / Hox-3C	Bone Marrow Cells Bone and Bones Connective Tissue Ear Embryonic Structures Germ Cells Hematopoietic System Immune System Lung Respiratory System Skeleton Thymus Gland Urogenital System	0.85	1001	1019	1010	+	1	0.969	0.119	0		gaaaatAATTaagatggtg
Sheep	Sheep			V$OCT1	Octamer binding protein	V$OCT1.03	Octamer-binding transcription factor-1, POU class 2 homeobox 1 (POU2F1)	Antibody-Producing Cells Blood Cells Immune System Kidney Leukocytes Lymphocytes Urogenital System	0.85	1003	1017	1010	-	1	0.965	0.115	0		ccatcttaATTAttt
Sheep	Sheep			V$CART	Cart-1 (cartilage homeoprotein 1)	V$S8.01	Binding site for S8 type homeodomains	Adrenal Glands Bone and Bones Brain Cardiovascular System Central Nervous System Connective Tissue Digestive System Embryonic Structures Endocrine System Eye Immune System Islets of Langerhans Myeloid Cells Nervous System Neurons Pancreas Phagocytes Pituitary Gland Skeleton Spinal Cord	0.97	1001	1021	1011	+	1	0.997	0.027	0		gaaaaTAATtaagatggtgta
Sheep	Sheep			V$DLXF	Distal-less homeodomain transcription factors	V$DLX1.01	DLX-1, -2, and -5 binding sites	Bone and Bones Brain Cartilage Central Nervous System Connective Tissue Digestive System Ear Embryonic Structures Endocrine System Integumentary System Islets of Langerhans Nervous System Neurons Nose Pancreas Respiratory System Skeleton	0.91	1002	1020	1011	-	1	0.976	0.066	0		acaccatcttAATTatttt
Sheep	Sheep			V$YY1F	Activator/repressor binding to transcription initiation site	V$YY2.01	Transcription factor yin yang 2	Embryonic Structures	0.96	1001	1023	1012	-	1	0.961	0.001	0		attacaCCATcttaattattttc
Sheep	Sheep			V$ARID	AT rich interactive domain factor	V$BRIGHT.01	Bright, B cell regulator of IgH transcription	Antibody-Producing Cells Blood Cells Cardiovascular System Heart Immune System Leukocytes Lymphocytes Muscles Myocardium	0.92	1003	1023	1013	+	1	0.95	0.03	0		aaataATTAagatggtgtaat
Sheep	Sheep			V$HOMF	Homeodomain transcription factors	V$HHEX.01	Hematopoietically expressed homeobox, proline-rich homeodomain protein	Blood Cells Bone Marrow Cells Bone and Bones Cardiovascular System Cartilage Central Nervous System Connective Tissue Digestive System Ear Embryonic Structures Endocrine System Germ Cells Heart Hematopoietic System Immune System Islets of Langerhans Leukocytes Liver Lymphocytes Nervous System Ovary Pancreas Skeleton Spinal Cord Thyroid Gland Urogenital System	0.95	1004	1022	1013	-	1	0.951	0.001	0		ttacaccatctTAATtatt
Sheep	Sheep			V$SIX3	Sine oculis homeobox homolog 3	V$SIX3.03	SIX3 / SIXdomain (SD) and Homeodomain (HD) transcription factor	Brain Central Nervous System Embryonic Structures Endocrine System Eye Nervous System Pituitary Gland	1	1013	1033	1023	+	1	0.971	-0.029	0		gatggtgTAATatagcgcata
Sheep	Sheep			V$RUSH	SWI/SNF related nucleophosphoproteins with a RING finger DNA binding motif	V$SMARCA3.01	SWI/SNF related, matrix associated, actin dependent regulator of chromatin, subfamily a, member 3		0.96	1028	1038	1033	-	1	0.991	0.031	0		ctCCATatgcg
Sheep	Sheep			V$GATA	GATA binding factors	V$GATA1.06	Complex of Lmo2 bound to Tal-1, E2A proteins, and GATA-1, half-site 2	Blood Cells Bone Marrow Cells Bone and Bones Cardiovascular System Connective Tissue Embryonic Structures Erythrocytes Heart Hematopoietic System Immune System Leukocytes Lymphocytes Muscles Myocardium Skeleton	0.96	1045	1057	1051	+	1	0.991	0.031	1	part of model match of HAND_GATA_01	gttaGATAgggac
Sheep	Sheep			V$SIX3	Sine oculis homeobox homolog 3	V$SIX3.03	SIX3 / SIXdomain (SD) and Homeodomain (HD) transcription factor	Brain Central Nervous System Embryonic Structures Endocrine System Eye Nervous System Pituitary Gland	1	1048	1068	1058	-	1	0.983	-0.017	0		ccttccaTAATgtccctatct
Sheep	Sheep			V$RUSH	SWI/SNF related nucleophosphoproteins with a RING finger DNA binding motif	V$SMARCA3.02	SWI/SNF related, matrix associated, actin dependent regulator of chromatin, subfamily a, member 3		0.98	1075	1085	1080	-	1	0.964	-0.016	0		gtcaACTTtta
Sheep	Sheep			V$TALE	TALE homeodomain class recognizing TG motifs	V$TGIF.01	TG-interacting factor belonging to TALE class of homeodomain factors	Bone Marrow Cells Brain Central Nervous System Embryonic Structures Hematopoietic System Myeloid Cells Nervous System Neurons	1	1077	1093	1085	-	1	0.998	-0.002	0		actaaactGTCAacttt
Sheep	Sheep			V$CIZF	CAS interating zinc finger protein	V$NMP4.01	NMP4 (nuclear matrix protein 4) / CIZ (Cas-interacting zinc finger protein)		0.97	1100	1110	1105	+	1	0.954	-0.016	0		gtAAAAactat
Sheep	Sheep			V$RUSH	SWI/SNF related nucleophosphoproteins with a RING finger DNA binding motif	V$SMARCA3.02	SWI/SNF related, matrix associated, actin dependent regulator of chromatin, subfamily a, member 3		0.98	1147	1157	1152	-	1	0.95	-0.03	0		ttgcACTTgca
Sheep	Sheep			V$ETSF	Human and murine ETS1 factors	V$ETV1.02	Ets variant 1	Antibody-Producing Cells Blood Cells Bone Marrow Cells Breast Central Nervous System Endocrine System Germ Cells Hematopoietic System Immune System Leukocytes Lymphocytes Monocytes Myeloid Cells Nervous System Phagocytes Prostate Respiratory System Spinal Cord Testis Urogenital System	0.96	1157	1177	1167	-	1	0.954	-0.006	1	part of model match of ETSF_KLFS_01	tggtgaaaGGAAgaaagcctt
Sheep	Sheep			V$RUSH	SWI/SNF related nucleophosphoproteins with a RING finger DNA binding motif	V$SMARCA3.01	SWI/SNF related, matrix associated, actin dependent regulator of chromatin, subfamily a, member 3		0.96	1173	1183	1178	+	1	0.999	0.039	0		caCCATatatg
Sheep	Sheep			V$YY1F	Activator/repressor binding to transcription initiation site	V$YY1.02	Yin and Yang 1 repressor sites	Embryonic Structures	0.94	1169	1191	1180	+	1	0.953	0.013	0		ctttcaCCATatatgaaacaatg
Sheep	Sheep			V$ZFHX	Two-handed zinc finger homeodomain transcription factors	V$AREB6.04	AREB6 (Atp1a1 regulatory element binding factor 6)	Embryonic Structures	0.98	1180	1192	1186	-	1	0.975	-0.005	0		ccattGTTTcata
Sheep	Sheep			V$SORY	SOX/SRY-sex/testis determinig and related HMG box factors	V$SOX5.01	Sox-5	Bone and Bones Cartilage Connective Tissue Digestive System Ear Embryonic Structures Endocrine System Islets of Langerhans Nervous System Neuroglia Pancreas Skeleton Testis Thyroid Gland Urogenital System	0.87	1181	1205	1193	+	1	0.989	0.119	0		atgaaaCAATggcagaaaccttcca
Sheep	Sheep			V$ZFHX	Two-handed zinc finger homeodomain transcription factors	V$AREB6.04	AREB6 (Atp1a1 regulatory element binding factor 6)	Embryonic Structures	0.98	1192	1204	1198	-	1	0.981	0.001	0		ggaagGTTTctgc
Sheep	Sheep			V$YY1F	Activator/repressor binding to transcription initiation site	V$YY1.02	Yin and Yang 1 repressor sites	Embryonic Structures	0.94	1195	1217	1206	-	1	0.991	0.051	0		tggaaaCCATtttggaaggtttc
Sheep	Sheep			V$NFAT	Nuclear factor of activated T-cells	V$NFAT.01	Nuclear factor of activated T-cells	Blood Cells Cardiovascular System Heart Immune System Leukocytes Lymphocytes Myeloid Cells	0.95	1203	1221	1212	-	1	0.95	0	0		ttggtGGAAaccattttgg
Sheep	Sheep			V$ZFHX	Two-handed zinc finger homeodomain transcription factors	V$AREB6.04	AREB6 (Atp1a1 regulatory element binding factor 6)	Embryonic Structures	0.98	1206	1218	1212	+	1	0.963	-0.017	0		aaatgGTTTccac
Sheep	Sheep			V$MYBL	Cellular and viral myb-like transcriptional regulators	V$VMYB.04	v-Myb, AMV v-myb	Blood Cells Bone Marrow Cells Hematopoietic System Immune System Leukocytes Lymphocytes	0.85	1221	1235	1228	-	1	0.983	0.133	0		ccatAACGgccgaat
Sheep	Sheep			V$ETSF	Human and murine ETS1 factors	V$SPI1.02	SPI-1 proto-oncogene; hematopoietic transcription factor PU.1	Antibody-Producing Cells Blood Cells Bone Marrow Cells Breast Central Nervous System Endocrine System Germ Cells Hematopoietic System Immune System Leukocytes Lymphocytes Monocytes Myeloid Cells Nervous System Phagocytes Prostate Respiratory System Spinal Cord Testis Urogenital System	0.96	1243	1263	1253	-	1	0.996	0.036	0		tggataggGGAAgttcgacaa
Sheep	Sheep			V$MZF1	Myeloid zinc finger 1 factors	V$MZF1.02	Myeloid zinc finger protein MZF1	Blood Cells Bone Marrow Cells Hematopoietic System Immune System Leukocytes Myeloid Cells	0.99	1249	1259	1254	-	1	1	0.01	0		taGGGGaagtt
Sheep	Sheep			V$GCMF	Chorion-specific transcription factors with a GCM DNA binding domain	V$GCM1.03	Glial cells missing homolog 1 (secondary DNA binding preference)	Embryonic Structures Endocrine System Immune System Parathyroid Glands Thymus Gland	0.83	1249	1263	1256	+	1	0.965	0.135	0		aacttCCCCtatcca
Sheep	Sheep			V$GATA	GATA binding factors	V$GATA1.01	GATA-binding factor 1	Blood Cells Bone Marrow Cells Bone and Bones Cardiovascular System Connective Tissue Embryonic Structures Erythrocytes Heart Hematopoietic System Immune System Leukocytes Lymphocytes Muscles Myocardium Skeleton	0.96	1253	1265	1259	-	1	0.985	0.025	0		tttgGATAgggga
Sheep	Sheep			V$NBRE	NGFI-B response elements, nur subfamily of nuclear receptors	V$NBRE.01	Monomers of the nur subfamily of nuclear receptors (nur77, nurr1, nor-1)	Brain Central Nervous System Endocrine System Immune System Leydig Cells Nervous System Neurons Testis Thymus Gland Urogenital System	0.86	1261	1275	1268	+	1	0.98	0.12	0		ccaaAAGGtcactag
Sheep	Sheep			V$YY1F	Activator/repressor binding to transcription initiation site	V$YY1.02	Yin and Yang 1 repressor sites	Embryonic Structures	0.94	1276	1298	1287	-	1	0.975	0.035	0		ttctcgCCATattggtagtgtag
Sheep	Sheep			V$MZF1	Myeloid zinc finger 1 factors	V$MZF1.01	Myeloid zinc finger protein MZF1	Blood Cells Bone Marrow Cells Hematopoietic System Immune System Leukocytes Myeloid Cells	0.99	1304	1314	1309	-	1	0.992	0.002	0		gcGGGGaaagt
Sheep	Sheep			V$MZF1	Myeloid zinc finger 1 factors	V$MZF1.02	Myeloid zinc finger protein MZF1	Blood Cells Bone Marrow Cells Hematopoietic System Immune System Leukocytes Myeloid Cells	0.99	1333	1343	1338	-	1	0.998	0.008	0		gaGGGGaaagg
Sheep	Sheep			V$MAZF	Myc associated zinc fingers	V$MAZ.01	Myc associated zinc finger protein (MAZ)	Blood Cells Immune System Leukocytes	0.9	1335	1347	1341	-	1	0.97	0.07	0		aggcGAGGggaaa
Sheep	Sheep			V$PURA	Pur-alpha binds both single-stranded and douple-stranded DNA in a sequence-specific manner	V$PURALPHA.01	Purine-rich element binding protein A	Brain Central Nervous System Muscle, Smooth Muscles Nervous System Neuroglia Neurons	0.97	1337	1349	1343	-	1	0.981	0.011	0		ggAGGCgagggga
Sheep	Sheep			V$AP2F	Activator protein 2	V$TCFAP2A.02	Transcription factor AP-2, alpha	ubiquitous	0.94	1348	1362	1355	-	1	0.963	0.023	1	part of model match of IKRS_AP2F_01	ttccCCTGcgggcgg
Sheep	Sheep			V$MZF1	Myeloid zinc finger 1 factors	V$MZF1.02	Myeloid zinc finger protein MZF1	Blood Cells Bone Marrow Cells Hematopoietic System Immune System Leukocytes Myeloid Cells	0.99	1355	1365	1360	+	1	0.988	-0.002	0		caGGGGaattg
Sheep	Sheep			V$ETSF	Human and murine ETS1 factors	V$SPI1.02	SPI-1 proto-oncogene; hematopoietic transcription factor PU.1	Antibody-Producing Cells Blood Cells Bone Marrow Cells Breast Central Nervous System Endocrine System Germ Cells Hematopoietic System Immune System Leukocytes Lymphocytes Monocytes Myeloid Cells Nervous System Phagocytes Prostate Respiratory System Spinal Cord Testis Urogenital System	0.96	1351	1371	1361	+	1	0.96	0	1	part of model match of SP1F_ETSF_04	cccgcaggGGAAttgcttgcc
Sheep	Sheep			V$THAP	THAP domain containing protein	V$THAP1.01	THAP domain containing, apoptosis associated protein	Brain Central Nervous System Nervous System	0.9	1367	1377	1372	-	1	0.983	0.083	0		agtaagGGCAa
Sheep	Sheep			V$RUSH	SWI/SNF related nucleophosphoproteins with a RING finger DNA binding motif	V$SMARCA3.02	SWI/SNF related, matrix associated, actin dependent regulator of chromatin, subfamily a, member 3		0.98	1371	1381	1376	+	1	0.986	0.006	0		ccttACTTgtc
Sheep	Sheep			V$TALE	TALE homeodomain class recognizing TG motifs	V$TGIF.01	TG-interacting factor belonging to TALE class of homeodomain factors	Bone Marrow Cells Brain Central Nervous System Embryonic Structures Hematopoietic System Myeloid Cells Nervous System Neurons	1	1371	1387	1379	+	1	0.997	-0.003	0		ccttacttGTCAtggcg
Sheep	Sheep			V$TCFF	TCF11 transcription factor	V$TCF11.01	TCF11/LCR-F1/Nrf1 homodimers		1	1379	1385	1382	+	1	0.991	-0.009	0		GTCAtgg
Sheep	Sheep			V$PAX3	PAX-3 binding sites	V$PAX3.03	Pax-3 paired domain protein	Embryonic Structures Muscle, Skeletal Muscles	0.93	1376	1394	1385	+	1	0.987	0.057	1	part of model match of SORY_PAX3_01	cttgtCATGgcgactatcc
Sheep	Sheep			V$SORY	SOX/SRY-sex/testis determinig and related HMG box factors	V$SOX6.01	SRY (sex determining region Y)-box 6	Bone and Bones Cartilage Connective Tissue Digestive System Ear Embryonic Structures Endocrine System Islets of Langerhans Nervous System Neuroglia Pancreas Skeleton Testis Thyroid Gland Urogenital System	0.97	1383	1407	1395	-	1	0.979	0.009	0		ctggcACAAagctggatagtcgcca
Sheep	Sheep			V$RBP2	Retinoblastoma-binding proteins with demethylase activity	V$PLU1_JARID1B.01	Jumonji, AT rich interactive domain 1B		0.96	1396	1404	1400	-	1	0.961	0.001	0		GCACaaagc
Sheep	Sheep			V$SMAD	Vertebrate SMAD family of transcription factors	V$GC_SBE.01	GC-rich Smad1/5 binding element	Embryonic Structures Kidney Urogenital System	0.94	1405	1415	1410	-	1	0.953	0.013	0		cgaggCTCCtg
Sheep	Sheep			V$IKRS	Ikaros zinc finger family	V$IK2.01	Ikaros 2, potential regulator of lymphocyte differentiation	Antibody-Producing Cells Blood Cells Bone Marrow Cells Hematopoietic System Immune System Leukocytes Lymphocytes Thymus Gland	0.98	1423	1435	1429	+	1	0.963	-0.017	0		tgctGGGAttggg
Sheep	Sheep			V$GUCE	GTF2IRDI upstream control element	V$GTF3R4.01	GTF2I-like repeat 4 of GTF3	Antibody-Producing Cells Blood Cells Embryonic Structures Immune System Leukocytes Lymphocytes Muscle, Skeletal Muscles	0.97	1426	1436	1431	+	1	0.966	-0.004	0		tggGATTggga
Sheep	Sheep			V$IKRS	Ikaros zinc finger family	V$IK2.01	Ikaros 2, potential regulator of lymphocyte differentiation	Antibody-Producing Cells Blood Cells Bone Marrow Cells Hematopoietic System Immune System Leukocytes Lymphocytes Thymus Gland	0.98	1429	1441	1435	+	1	0.98	0	0		gattGGGAttttc
Sheep	Sheep			V$NFKB	Nuclear factor kappa B/c-rel	V$NFKAPPAB65.01	NF-kappaB (p65)	Blood Cells Bone Marrow Cells Hematopoietic System Immune System Leukocytes Myeloid Cells Phagocytes	0.87	1431	1445	1438	+	1	0.982	0.112	1	part of model match of ETSF_NFKB_02	ttgggattTTCCcct
Sheep	Sheep			V$MZF1	Myeloid zinc finger 1 factors	V$MZF1.02	Myeloid zinc finger protein MZF1	Blood Cells Bone Marrow Cells Hematopoietic System Immune System Leukocytes Myeloid Cells	0.99	1436	1446	1441	-	1	0.998	0.008	0		gaGGGGaaaat
Sheep	Sheep			V$MAZF	Myc associated zinc fingers	V$MAZ.01	Myc associated zinc finger protein (MAZ)	Blood Cells Immune System Leukocytes	0.9	1438	1450	1444	-	1	0.961	0.061	0		gtggGAGGggaaa
Sheep	Sheep			V$EBOX	E-box binding factors	V$MYCMAX.02	c-Myc/Max heterodimer	ubiquitous	0.92	1442	1458	1450	-	1	0.988	0.068	1	part of model match of CEBP_EBOX_01	cggagcaCGTGggaggg
Sheep	Sheep			V$HESF	Vertebrate homologues of enhancer of split complex	V$DEC2.01	Basic helix-loop-helix protein known as Dec2 or Sharp2	Cardiovascular System Central Nervous System Ear Embryonic Structures Heart Muscles Myocardium Nervous System Neurons	0.96	1443	1457	1450	-	1	0.988	0.028	0		ggagcaCGTGggagg
Sheep	Sheep			V$HIFF	Hypoxia inducible factor, bHLH/PAS protein family	V$HIF1.02	Hypoxia inducible factor, bHLH / PAS protein family	Brain Cardiovascular System Central Nervous System Endocrine System Nervous System Pineal Gland	0.93	1442	1458	1450	+	1	0.983	0.053	0		ccctcccaCGTGctccg
Sheep	Sheep			V$EBOX	E-box binding factors	V$NMYC.01	N-Myc	ubiquitous	0.92	1443	1459	1451	+	1	0.994	0.074	0		cctcccaCGTGctccgg
Sheep	Sheep			V$HESF	Vertebrate homologues of enhancer of split complex	V$DEC2.01	Basic helix-loop-helix protein known as Dec2 or Sharp2	Cardiovascular System Central Nervous System Ear Embryonic Structures Heart Muscles Myocardium Nervous System Neurons	0.96	1444	1458	1451	+	1	0.954	-0.006	0		ctcccaCGTGctccg
Sheep	Sheep			V$HIFF	Hypoxia inducible factor, bHLH/PAS protein family	V$HRE.02	Hypoxia-response elements	Brain Cardiovascular System Central Nervous System Endocrine System Nervous System Pineal Gland	0.97	1443	1459	1451	-	1	0.988	0.018	1	part of model match of HIFF_ETSF_01	ccggagcaCGTGggagg
Sheep	Sheep			V$RUSH	SWI/SNF related nucleophosphoproteins with a RING finger DNA binding motif	V$SMARCA3.02	SWI/SNF related, matrix associated, actin dependent regulator of chromatin, subfamily a, member 3		0.98	1468	1478	1473	-	1	0.978	-0.002	0		caaaACTTtta
Sheep	Sheep			V$MYT1	MYT1 C2HC zinc finger protein	V$MYT1.02	MyT1 zinc finger transcription factor involved in primary neurogenesis	Central Nervous System Nervous System Neuroglia Neurons	0.88	1468	1480	1474	+	1	0.996	0.116	0		taaAAGTtttgag
Sheep	Sheep			V$RUSH	SWI/SNF related nucleophosphoproteins with a RING finger DNA binding motif	V$SMARCA3.02	SWI/SNF related, matrix associated, actin dependent regulator of chromatin, subfamily a, member 3		0.98	1486	1496	1491	-	1	0.986	0.006	0		ctggACTTttg
Sheep	Sheep			V$ETSF	Human and murine ETS1 factors	V$PDEF.01	Prostate-derived Ets factor	Antibody-Producing Cells Blood Cells Bone Marrow Cells Breast Central Nervous System Endocrine System Germ Cells Hematopoietic System Immune System Leukocytes Lymphocytes Monocytes Myeloid Cells Nervous System Phagocytes Prostate Respiratory System Spinal Cord Testis Urogenital System	0.93	1496	1516	1506	-	1	0.953	0.023	0		tgcggccaGGATggtgggctc
Comment: Full sequence - one RTE (1537 bp)

## Sheet: Wildebeest
Seq. name	Accession no.	Gene symbol	GeneID	Matrix Family	Detailed Family Information	Matrix	Detailed Matrix Information	Tissue	Opt.	Start position	End position	Anchor position	Strand	Core sim.	Matrix sim.	Mat. sim. - opt.	Evidence #	Evidence	Sequence
Wildebeest	Wildebeest			V$SMAD	Vertebrate SMAD family of transcription factors	V$SMAD.01	Sma- and Mad-related proteins	Embryonic Structures Kidney Urogenital System	0.96	3	13	8	-	1	0.959	-0.001	0		gatGTCTgccg
Wildebeest	Wildebeest			V$ZF35	Zinc finger protein ZNF35	V$ZNF35.01	Human zinc finger protein ZNF35		0.96	30	42	36	-	1	0.973	0.013	0		gacgggAAGAggg
Wildebeest	Wildebeest			V$KLFS	Krueppel like transcription factors	V$KLF6.01	Kruppel-like factor 6	Blood Cells Bone Marrow Cells Digestive System Embryonic Structures Erythrocytes Hematopoietic System Liver	0.92	45	61	53	+	1	0.961	0.041	0		ctaccaGGGGctgggcc
Wildebeest	Wildebeest			V$SMAD	Vertebrate SMAD family of transcription factors	V$SMAD4.01	Smad4 transcription factor involved in TGF-beta signaling	Embryonic Structures Kidney Urogenital System	0.94	71	81	76	-	1	0.969	0.029	0		gcgGTCTcggc
Wildebeest	Wildebeest			V$LEFF	LEF1/TCF	V$LEF1.02	TCF/LEF-1, involved in the Wnt signal transduction pathway	Adipose Tissue Connective Tissue Digestive System Embryonic Structures Endocrine System Islets of Langerhans Pancreas	0.94	77	93	85	+	1	0.996	0.056	0		accgcttCAAAgttcgc
Wildebeest	Wildebeest			V$RUSH	SWI/SNF related nucleophosphoproteins with a RING finger DNA binding motif	V$SMARCA3.02	SWI/SNF related, matrix associated, actin dependent regulator of chromatin, subfamily a, member 3		0.98	83	93	88	-	1	0.957	-0.023	0		gcgaACTTtga
Wildebeest	Wildebeest			V$GUCE	GTF2IRDI upstream control element	V$GTF3R4.01	GTF2I-like repeat 4 of GTF3	Antibody-Producing Cells Blood Cells Embryonic Structures Immune System Leukocytes Lymphocytes Muscle, Skeletal Muscles	0.97	94	104	99	+	1	0.963	-0.007	0		aggGATTgggg
Wildebeest	Wildebeest			V$MZF1	Myeloid zinc finger 1 factors	V$MZF1.02	Myeloid zinc finger protein MZF1	Blood Cells Bone Marrow Cells Hematopoietic System Immune System Leukocytes Myeloid Cells	0.99	99	109	104	+	1	0.99	0	0		ttGGGGatgca
Wildebeest	Wildebeest			V$STEM	Motif composed of binding sites for pluripotency or stem cell factors	V$OCT3_4.02	POU domain, class 5, transcription factor 1	Embryonic Structures Germ Cells	0.88	97	115	106	-	1	0.951	0.071	0		cggttttGCATccccaatc
Wildebeest	Wildebeest			V$OCT1	Octamer binding protein	V$OCT1.02	Octamer-binding factor 1	Antibody-Producing Cells Blood Cells Immune System Kidney Leukocytes Lymphocytes Urogenital System	0.85	102	116	109	+	1	0.961	0.111	0		gggATGCaaaaccgg
Wildebeest	Wildebeest			V$ETSF	Human and murine ETS1 factors	V$ELK1.02	Elk-1	Antibody-Producing Cells Blood Cells Bone Marrow Cells Breast Central Nervous System Endocrine System Germ Cells Hematopoietic System Immune System Leukocytes Lymphocytes Monocytes Myeloid Cells Nervous System Phagocytes Prostate Respiratory System Spinal Cord Testis Urogenital System	0.91	107	127	117	+	1	0.964	0.054	0		gcaaaaccGGAAaaatgctcc
Wildebeest	Wildebeest			V$CIZF	CAS interating zinc finger protein	V$NMP4.01	NMP4 (nuclear matrix protein 4) / CIZ (Cas-interacting zinc finger protein)		0.97	115	125	120	+	1	0.963	-0.007	0		ggAAAAatgct
Wildebeest	Wildebeest			V$ZF35	Zinc finger protein ZNF35	V$ZNF35.01	Human zinc finger protein ZNF35		0.96	129	141	135	-	1	0.964	0.004	0		aggaggAATAcac
Wildebeest	Wildebeest			V$ZF02	C2H2 zinc finger transcription factors 2	V$ZKSCAN3.01	Zinc finger with KRAB and SCAN domains 3	Blood Cells Immune System Leukocytes Lymphocytes Thymus Gland	1	136	158	147	-	1	0.967	-0.033	0		ttgtgCCCCctccagggaggagg
Wildebeest	Wildebeest			V$PLAG	Pleomorphic adenoma gene	V$PLAG1.02	Pleomorphic adenoma gene 1	Brain Central Nervous System Digestive System Embryonic Structures Endocrine System Nervous System Neurons	0.97	147	169	158	+	1	1	0.03	0		gaGGGGgcacaaggcccagcgaa
Wildebeest	Wildebeest			V$ZFXY	Zfx and Zfy - transcription factors implicated in mammalian sex determination	V$ZFX.01	X-linked zinc finger protein	Embryonic Structures Endocrine System Germ Cells Ovary Testis Urogenital System	0.97	154	164	159	-	1	0.954	-0.016	0		tgGGCCttgtg
Wildebeest	Wildebeest			V$MOKF	Mouse Krueppel like factor	V$MOK2.02	Ribonucleoprotein associated zinc finger protein MOK-2 (human)		0.98	153	173	163	-	1	0.997	0.017	0		tttattcgctgggCCTTgtgc
Wildebeest	Wildebeest			V$FKHD	Fork head domain factors	V$FOXP1_ES.01	Alternative splicing variant of FOXP1, activated in ESCs	Blood Cells Breast Central Nervous System Digestive System Ear Endocrine System Eye Immune System Islets of Langerhans Leukocytes Liver Lymphocytes Muscle, Skeletal Muscles Nervous System Ovary Pancreas Prostate Spinal Cord Testis Thymus Gland Thyroid Gland Urogenital System	1	165	181	173	+	1	0.981	-0.019	0		gcgaataAACAgcgttc
Wildebeest	Wildebeest			V$BCDF	Bicoid-like homeodomain transcription factors	V$PTX1.01	Pituitary Homeobox 1 (Ptx1, Pitx-1)	Brain Cardiovascular System Central Nervous System Ear Embryonic Structures Endocrine System Eye Heart Nervous System Neurons Pineal Gland Pituitary Gland	0.94	178	194	186	+	1	0.964	0.024	0		gttcCTAAgcctagtcg
Wildebeest	Wildebeest			V$HIFF	Hypoxia inducible factor, bHLH/PAS protein family	V$HRE.02	Hypoxia-response elements	Brain Cardiovascular System Central Nervous System Endocrine System Nervous System Pineal Gland	0.97	194	210	202	+	1	0.978	0.008	0		ggtagctaCGTGccacc
Wildebeest	Wildebeest			V$E2FF	E2F-myc activator/cell cycle regulator	V$E2F4_DP1.01	E2F-4/DP-1 heterodimeric complex	ubiquitous	0.84	210	226	218	-	1	0.954	0.114	0		aaatctCGCGagaactg
Wildebeest	Wildebeest			V$E2FF	E2F-myc activator/cell cycle regulator	V$E2F4_DP1.01	E2F-4/DP-1 heterodimeric complex	ubiquitous	0.84	211	227	219	+	1	0.954	0.114	1	part of model match of SMAD_E2FF_01	agttctCGCGagatttg
Wildebeest	Wildebeest			V$ZF08	C2H2 zinc finger transcription factors 8	V$ZNF354C.01	KRAB-zinc finger protein synten (KID3)		0.97	226	236	231	+	1	0.981	0.011	0		tgggtCCACct
Wildebeest	Wildebeest			V$ZFHX	Two-handed zinc finger homeodomain transcription factors	V$DELTAEF1.01	deltaEF1	Embryonic Structures	0.99	228	240	234	+	1	0.96	-0.03	0		ggtccACCTttcc
Wildebeest	Wildebeest			V$PCBE	PREB core-binding element	V$PREB.01	Prolactin regulatory element-binding protein	Endocrine System	0.86	257	271	264	+	1	0.96	0.1	0		cctgaTCAGacttcg
Wildebeest	Wildebeest			V$E2FF	E2F-myc activator/cell cycle regulator	V$E2F4_DP1.01	E2F-4/DP-1 heterodimeric complex	ubiquitous	0.84	265	281	273	-	1	0.972	0.132	0		gggttgCGCGcgaagtc
Wildebeest	Wildebeest			V$ZF5F	ZF5 POZ domain zinc finger	V$ZF5.01	Zinc finger / POZ domain transcription factor		0.95	266	280	273	-	1	0.958	0.008	0		ggttgcGCGCgaagt
Wildebeest	Wildebeest			V$E2FF	E2F-myc activator/cell cycle regulator	V$E2F4_DP1.01	E2F-4/DP-1 heterodimeric complex	ubiquitous	0.84	266	282	274	+	1	0.977	0.137	1	part of model match of E2FF_SP1F_01	acttcgCGCGcaaccca
Wildebeest	Wildebeest			V$NKXH	NKX homeodomain factors	V$TTF1.01	Thyroid transcription factor-1 (TTF1) binding site	Bone and Bones Cardiovascular System Central Nervous System Connective Tissue Digestive System Embryonic Structures Endocrine System Heart Islets of Langerhans Lung Muscles Myocardium Nervous System Pancreas Prostate Respiratory System Skeleton Spinal Cord Thyroid Gland Urogenital System	0.99	276	294	285	+	1	0.961	-0.029	0		caaccCAAGggaggggagg
Wildebeest	Wildebeest			V$MAZF	Myc associated zinc fingers	V$MAZ.01	Myc associated zinc finger protein (MAZ)	Blood Cells Immune System Leukocytes	0.9	282	294	288	+	1	0.973	0.073	0		aaggGAGGggagg
Wildebeest	Wildebeest			V$ZF02	C2H2 zinc finger transcription factors 2	V$ZBTB7.03	Zinc finger and BTB domain containing 7A, pokemon	Blood Cells Immune System Leukocytes Lymphocytes Thymus Gland	0.88	279	301	290	-	1	0.968	0.088	0		tcctaCCCCtcccctcccttggg
Wildebeest	Wildebeest			V$KLFS	Krueppel like transcription factors	V$KKLF.01	Kidney-enriched kruppel-like factor, KLF15	Blood Cells Bone Marrow Cells Digestive System Embryonic Structures Erythrocytes Hematopoietic System Liver	0.91	283	299	291	+	1	0.955	0.045	1	part of model match of KLFS_SP1F_03	agggaGGGGaggggtag
Wildebeest	Wildebeest			V$MZF1	Myeloid zinc finger 1 factors	V$MZF1.03	Myeloid zinc finger protein MZF1	Blood Cells Bone Marrow Cells Hematopoietic System Immune System Leukocytes Myeloid Cells	0.95	286	296	291	+	1	0.995	0.045	0		gaGGGGagggg
Wildebeest	Wildebeest			V$PURA	Pur-alpha binds both single-stranded and douple-stranded DNA in a sequence-specific manner	V$PURALPHA.01	Purine-rich element binding protein A	Brain Central Nervous System Muscle, Smooth Muscles Nervous System Neuroglia Neurons	0.97	285	297	291	+	1	0.985	0.015	0		ggAGGGgaggggt
Wildebeest	Wildebeest			V$ZF07	C2H2 zinc finger transcription factors 7	V$ZNF263.01	Zinc finger protein 263, ZKSCAN12 (zinc finger protein with KRAB and SCAN domains 12)		0.92	284	298	291	-	1	0.957	0.037	0		tacccCTCCcctccc
Wildebeest	Wildebeest			V$NDPK	Nucleoside diphosphate kinase	V$NM23.01	NME/NM23 nucleoside diphosphate kinase1 and 2		0.89	286	302	294	+	1	0.97	0.08	0		gaGGGGaggggtaggaa
Wildebeest	Wildebeest			V$PURA	Pur-alpha binds both single-stranded and douple-stranded DNA in a sequence-specific manner	V$PURALPHA.01	Purine-rich element binding protein A	Brain Central Nervous System Muscle, Smooth Muscles Nervous System Neuroglia Neurons	0.97	290	302	296	+	1	0.95	-0.02	0		ggAGGGgtaggaa
Wildebeest	Wildebeest			V$TEAF	TEA/ATTS DNA binding domain factors	V$TEAD.01	TEA domain-containing factors, transcriptional enhancer factors 1,3,4,5	Cardiovascular System Embryonic Structures Heart Muscle, Skeletal Muscles Myocardium Urogenital System	0.9	295	307	301	-	1	0.953	0.053	0		ttaCATTcctacc
Wildebeest	Wildebeest			V$CSEN	Calsenilin, presenilin binding protein, EF hand transcription factor	V$DREAM.01	Downstream regulatory element-antagonist modulator, Ca2+-binding protein of the neuronal calcium sensors family that binds DRE (downstream regulatory element) sites as a tetramer	Brain Cardiovascular System Central Nervous System Germ Cells Heart Muscles Myocardium Nervous System Neurons Urogenital System	0.95	309	319	314	+	1	0.953	0.003	0		agGTCAcgggt
Wildebeest	Wildebeest			V$ZF02	C2H2 zinc finger transcription factors 2	V$ZNF300.01	KRAB-containing zinc finger protein 300	Blood Cells Immune System Leukocytes Lymphocytes Thymus Gland	0.99	322	344	333	-	1	0.95	-0.04	0		cccagggCCCCagggcttgacgg
Wildebeest	Wildebeest			V$AP2F	Activator protein 2	V$TCFAP2A.02	Transcription factor AP-2, alpha	ubiquitous	0.94	327	341	334	+	1	0.992	0.052	0		aagcCCTGgggccct
Wildebeest	Wildebeest			V$RBPF	RBPJ - kappa	V$RBPJK.02	Mammalian transcriptional repressor RBP-Jkappa/CBF1	Antibody-Producing Cells Blood Cells Immune System Leukocytes Lymphocytes	0.94	337	349	343	+	1	0.95	0.01	0		gcccTGGGaagtt
Wildebeest	Wildebeest			V$IKRS	Ikaros zinc finger family	V$IK2.01	Ikaros 2, potential regulator of lymphocyte differentiation	Antibody-Producing Cells Blood Cells Bone Marrow Cells Hematopoietic System Immune System Leukocytes Lymphocytes Thymus Gland	0.98	338	350	344	+	1	0.964	-0.016	0		ccctGGGAagttt
Wildebeest	Wildebeest			V$CHRF	Cell cycle regulators: Cell cycle homology element	V$CHR.01	Cell cycle gene homology region (CDE/CHR tandem elements regulate cell cycle dependent repression)		0.92	345	357	351	+	1	0.955	0.035	0		aagtTTGAagtgg
Wildebeest	Wildebeest			V$NKXH	NKX homeodomain factors	V$NKX24.01	NK2 homeobox 4, NKX 2 DELTA	Bone and Bones Cardiovascular System Central Nervous System Connective Tissue Digestive System Embryonic Structures Endocrine System Heart Islets of Langerhans Lung Muscles Myocardium Nervous System Pancreas Prostate Respiratory System Skeleton Spinal Cord Thyroid Gland Urogenital System	0.87	346	364	355	+	1	0.961	0.091	0		agtttgaAGTGgctgctgg
Wildebeest	Wildebeest			V$HAND	Twist subfamily of class B bHLH transcription factors	V$TAL1_E2A.02	T-cell acute lymphocytic leukemia 1, SCL	Antibody-Producing Cells Blood Cells Bone Marrow Cells Bone and Bones Cardiovascular System Connective Tissue Embryonic Structures Heart Hematopoietic System Immune System Integumentary System Leukocytes Lymphocytes Muscles Myocardium Skeleton Thymus Gland	0.98	350	370	360	-	1	0.963	-0.017	0		cagctccCAGCagccacttca
Wildebeest	Wildebeest			V$ETSF	Human and murine ETS1 factors	V$ETV1.02	Ets variant 1	Antibody-Producing Cells Blood Cells Bone Marrow Cells Breast Central Nervous System Endocrine System Germ Cells Hematopoietic System Immune System Leukocytes Lymphocytes Monocytes Myeloid Cells Nervous System Phagocytes Prostate Respiratory System Spinal Cord Testis Urogenital System	0.96	374	394	384	-	1	0.964	0.004	0		gtcgaggaGGAAgctttcgga
Wildebeest	Wildebeest			V$ETSF	Human and murine ETS1 factors	V$SPI1.02	SPI-1 proto-oncogene; hematopoietic transcription factor PU.1	Antibody-Producing Cells Blood Cells Bone Marrow Cells Breast Central Nervous System Endocrine System Germ Cells Hematopoietic System Immune System Leukocytes Lymphocytes Monocytes Myeloid Cells Nervous System Phagocytes Prostate Respiratory System Spinal Cord Testis Urogenital System	0.96	388	408	398	+	1	0.965	0.005	0		cctcgacgGGAAgtgcttgag
Wildebeest	Wildebeest			V$PLAG	Pleomorphic adenoma gene	V$PLAG1.02	Pleomorphic adenoma gene 1	Brain Central Nervous System Digestive System Embryonic Structures Endocrine System Nervous System Neurons	0.97	395	417	406	-	1	1	0.03	0		caGGGGgagctcaagcacttccc
Wildebeest	Wildebeest			V$MZF1	Myeloid zinc finger 1 factors	V$MZF1.02	Myeloid zinc finger protein MZF1	Blood Cells Bone Marrow Cells Hematopoietic System Immune System Leukocytes Myeloid Cells	0.99	406	416	411	-	1	0.986	-0.004	0		agGGGGagctc
Wildebeest	Wildebeest			V$ZF02	C2H2 zinc finger transcription factors 2	V$ZNF300.01	KRAB-containing zinc finger protein 300	Blood Cells Immune System Leukocytes Lymphocytes Thymus Gland	0.99	404	426	415	+	1	0.951	-0.039	0		ttgagctCCCCctgcggtcttcg
Wildebeest	Wildebeest			V$ZF35	Zinc finger protein ZNF35	V$ZNF35.01	Human zinc finger protein ZNF35		0.96	418	430	424	-	1	0.957	-0.003	0		tcgccgAAGAccg
Wildebeest	Wildebeest			V$HEAT	Heat shock factors	V$HSF2.02	Heat shock factor 2	ubiquitous	0.95	425	449	437	-	1	0.983	0.033	0		gtagatgctttaAGAAcgatcgccg
Wildebeest	Wildebeest			V$MYBL	Cellular and viral myb-like transcriptional regulators	V$CMYB.02	c-Myb, important in hematopoesis, cellular equivalent to avian myoblastosis virus oncogene v-myb	Blood Cells Bone Marrow Cells Hematopoietic System Immune System Leukocytes Lymphocytes	0.96	456	470	463	+	0.99	0.97	0.01	0		ttcCAACcggcagag
Wildebeest	Wildebeest			V$MIZ1	Myc-interacting Zn finger protein 1	V$MIZ1.01	Myc-interacting Zn finger protein 1, zinc finger and BTB domain containing 17 (ZBTB17)		0.96	466	476	471	-	1	0.956	-0.004	0		ggcgcCCTCtg
Wildebeest	Wildebeest			V$SIX3	Sine oculis homeobox homolog 3	V$SIX3.03	SIX3 / SIXdomain (SD) and Homeodomain (HD) transcription factor	Brain Central Nervous System Embryonic Structures Endocrine System Eye Nervous System Pituitary Gland	1	475	495	485	-	1	0.963	-0.037	0		taacatcTAATacagcgctgg
Wildebeest	Wildebeest			V$OCT1	Octamer binding protein	V$OCT1.02	Octamer-binding factor 1	Antibody-Producing Cells Blood Cells Immune System Kidney Leukocytes Lymphocytes Urogenital System	0.85	496	510	503	-	1	0.961	0.111	0		aagATGCaaaacctg
Wildebeest	Wildebeest			V$SIX3	Sine oculis homeobox homolog 3	V$SIX3.03	SIX3 / SIXdomain (SD) and Homeodomain (HD) transcription factor	Brain Central Nervous System Embryonic Structures Endocrine System Eye Nervous System Pituitary Gland	1	501	521	511	-	1	0.97	-0.03	0		atttagcTAATaagatgcaaa
Wildebeest	Wildebeest			V$CIZF	CAS interating zinc finger protein	V$NMP4.01	NMP4 (nuclear matrix protein 4) / CIZ (Cas-interacting zinc finger protein)		0.97	517	527	522	-	1	0.955	-0.015	0		tgAAAAattta
Wildebeest	Wildebeest			V$SORY	SOX/SRY-sex/testis determinig and related HMG box factors	V$HBP1.01	HMG box-containing protein 1	Bone and Bones Cartilage Connective Tissue Digestive System Ear Embryonic Structures Endocrine System Islets of Langerhans Nervous System Neuroglia Pancreas Skeleton Testis Thyroid Gland Urogenital System	0.86	531	555	543	-	1	1	0.14	0		attgaatgAATGaaaagagactgag
Wildebeest	Wildebeest			V$SORY	SOX/SRY-sex/testis determinig and related HMG box factors	V$HBP1.02	HMG box-containing protein 1	Bone and Bones Cartilage Connective Tissue Digestive System Ear Embryonic Structures Endocrine System Islets of Langerhans Nervous System Neuroglia Pancreas Skeleton Testis Thyroid Gland Urogenital System	0.83	534	558	546	-	1	0.997	0.167	0		tttattgAATGaatgaaaagagact
Wildebeest	Wildebeest			V$CDXF	Vertebrate caudal related homeodomain protein	V$CDX2.03	Caudal type homeobox transcription factor 2	Blastomeres Digestive System Embryonic Structures	0.91	547	565	556	-	1	0.989	0.079	0		ataaatatTTATtgaatga
Wildebeest	Wildebeest			V$FKHD	Fork head domain factors	V$HNF3.01	Hepatocyte nuclear factor 3 (alpha, beta) (FOXA1, FOXA2)	Blood Cells Breast Central Nervous System Digestive System Ear Endocrine System Eye Immune System Islets of Langerhans Leukocytes Liver Lymphocytes Muscle, Skeletal Muscles Nervous System Ovary Pancreas Prostate Spinal Cord Testis Thymus Gland Thyroid Gland Urogenital System	0.98	549	565	557	+	0.971	0.957	-0.023	0		attcaatAAATatttat
Wildebeest	Wildebeest			V$FKHD	Fork head domain factors	V$HNF3.01	Hepatocyte nuclear factor 3 (alpha, beta) (FOXA1, FOXA2)	Blood Cells Breast Central Nervous System Digestive System Ear Endocrine System Eye Immune System Islets of Langerhans Leukocytes Liver Lymphocytes Muscle, Skeletal Muscles Nervous System Ovary Pancreas Prostate Spinal Cord Testis Thymus Gland Thyroid Gland Urogenital System	0.98	554	570	562	-	0.971	0.957	-0.023	0		caataatAAATatttat
Wildebeest	Wildebeest			V$SATB	Special AT-rich sequence binding protein	V$SATB1.01	Special AT-rich sequence-binding protein 1, predominantly expressed in thymocytes, binds to matrix attachment regions (MARs)	Blood Cells Brain Central Nervous System Embryonic Structures Immune System Leukocytes Lymphocytes Nervous System Neurons Thymus Gland	0.94	555	569	562	-	1	0.964	0.024	0		aatAATAaatattta
Wildebeest	Wildebeest			V$SAL1	Spalt-like transcription factor 1	V$SALL1.01	Spalt-like transcription factor 1	Ear Embryonic Structures Kidney Urogenital System	0.96	558	570	564	-	1	0.958	-0.002	0		caATAAtaaatat
Wildebeest	Wildebeest			V$SIX3	Sine oculis homeobox homolog 3	V$SIX3.03	SIX3 / SIXdomain (SD) and Homeodomain (HD) transcription factor	Brain Central Nervous System Embryonic Structures Endocrine System Eye Nervous System Pituitary Gland	1	554	574	564	-	1	0.955	-0.045	0		agttcaaTAATaaatatttat
Wildebeest	Wildebeest			V$RU49	Zinc finger transcription factor RU49, zinc finger proliferation 1 - Zipro1	V$RU49.01	Zinc finger transcription factor RU49 (zinc finger proliferation 1 - Zipro 1). RU49 exhibits a strong preference for binding to tandem repeats of the minimal RU49 consensus binding site.		0.98	588	594	591	+	1	0.983	0.003	0		cAGTAct
Wildebeest	Wildebeest			V$RU49	Zinc finger transcription factor RU49, zinc finger proliferation 1 - Zipro1	V$RU49.01	Zinc finger transcription factor RU49 (zinc finger proliferation 1 - Zipro 1). RU49 exhibits a strong preference for binding to tandem repeats of the minimal RU49 consensus binding site.		0.98	589	595	592	-	1	0.983	0.003	0		cAGTAct
Wildebeest	Wildebeest			V$SIX3	Sine oculis homeobox homolog 3	V$SIX3.03	SIX3 / SIXdomain (SD) and Homeodomain (HD) transcription factor	Brain Central Nervous System Embryonic Structures Endocrine System Eye Nervous System Pituitary Gland	1	589	609	599	+	1	0.977	-0.023	0		agtactgTAATaggtactggg
Wildebeest	Wildebeest			V$RU49	Zinc finger transcription factor RU49, zinc finger proliferation 1 - Zipro1	V$RU49.01	Zinc finger transcription factor RU49 (zinc finger proliferation 1 - Zipro 1). RU49 exhibits a strong preference for binding to tandem repeats of the minimal RU49 consensus binding site.		0.98	601	607	604	-	1	0.994	0.014	0		cAGTAcc
Wildebeest	Wildebeest			V$IKRS	Ikaros zinc finger family	V$IK2.01	Ikaros 2, potential regulator of lymphocyte differentiation	Antibody-Producing Cells Blood Cells Bone Marrow Cells Hematopoietic System Immune System Leukocytes Lymphocytes Thymus Gland	0.98	603	615	609	+	1	0.976	-0.004	0		tactGGGAaacaa
Wildebeest	Wildebeest			V$FKHD	Fork head domain factors	V$HNF3.01	Hepatocyte nuclear factor 3 (alpha, beta) (FOXA1, FOXA2)	Blood Cells Breast Central Nervous System Digestive System Ear Endocrine System Eye Immune System Islets of Langerhans Leukocytes Liver Lymphocytes Muscle, Skeletal Muscles Nervous System Ovary Pancreas Prostate Spinal Cord Testis Thymus Gland Thyroid Gland Urogenital System	0.98	603	619	611	+	1	0.967	-0.013	0		tactgggAAACaacaat
Wildebeest	Wildebeest			V$ZFHX	Two-handed zinc finger homeodomain transcription factors	V$AREB6.04	AREB6 (Atp1a1 regulatory element binding factor 6)	Embryonic Structures	0.98	606	618	612	-	1	0.966	-0.014	0		ttgttGTTTccca
Wildebeest	Wildebeest			V$BPTF	Bromodomain and PHD domain transcription factors	V$FAC1.01	Fetal Alz-50 clone 1 (FAC1)	Brain Central Nervous System Nervous System	0.96	609	619	614	+	1	0.963	0.003	0		gaaacAACAat
Wildebeest	Wildebeest			V$CABL	C-abl DNA binding sites	V$CABL.01	Multifunctional c-Abl src type tyrosine kinase	Blood Cells Bone Marrow Cells Erythrocytes Hematopoietic System Immune System	0.97	609	619	614	+	1	0.972	0.002	0		gaAACAacaat
Wildebeest	Wildebeest			V$FKHD	Fork head domain factors	V$FOXP1.02	Sites bound by FOXP1 and an alternative splicing variant FOXP1_ES, activated in ESCs	Blood Cells Breast Central Nervous System Digestive System Ear Endocrine System Eye Immune System Islets of Langerhans Leukocytes Liver Lymphocytes Muscle, Skeletal Muscles Nervous System Ovary Pancreas Prostate Spinal Cord Testis Thymus Gland Thyroid Gland Urogenital System	0.96	607	623	615	+	1	1	0.04	0		gggaaacAACAatcaat
Wildebeest	Wildebeest			V$SORY	SOX/SRY-sex/testis determinig and related HMG box factors	V$SOX5.01	Sox-5	Bone and Bones Cartilage Connective Tissue Digestive System Ear Embryonic Structures Endocrine System Islets of Langerhans Nervous System Neuroglia Pancreas Skeleton Testis Thyroid Gland Urogenital System	0.87	610	634	622	+	1	0.981	0.111	0		aaacaaCAATcaataagattgtaga
Wildebeest	Wildebeest			V$RUSH	SWI/SNF related nucleophosphoproteins with a RING finger DNA binding motif	V$SMARCA3.02	SWI/SNF related, matrix associated, actin dependent regulator of chromatin, subfamily a, member 3		0.98	650	660	655	-	1	0.95	-0.03	0		taagACTTaga
Wildebeest	Wildebeest			V$XBBF	X-box binding factors	V$RFXDC2.01	Regulatory factor X domain containing 2 (RFX7)	Antibody-Producing Cells Blood Cells Endocrine System Immune System Leukocytes Lymphocytes Testis Urogenital System	0.83	659	677	668	-	1	0.978	0.148	0		ttcaatacatagCAACcta
Wildebeest	Wildebeest			V$MOKF	Mouse Krueppel like factor	V$MOK2.02	Ribonucleoprotein associated zinc finger protein MOK-2 (human)		0.98	677	697	687	-	1	0.972	-0.008	0		gaagtgatttgttCCTTgcct
Wildebeest	Wildebeest			V$GFI1	Growth factor independence transcriptional repressor	V$GFI1B.01	Growth factor independence 1 zinc finger protein Gfi-1B	Blood Cells Bone Marrow Cells Ear Granulocytes Hematopoietic System Immune System Leukocytes Lymphocytes Myeloid Cells Phagocytes	0.86	686	700	693	+	1	0.962	0.102	0		acaAATCacttcaga
Wildebeest	Wildebeest			V$NKXH	NKX homeodomain factors	V$NKX25.03	Homeodomain factor Nkx-2.5/Csx	Bone and Bones Cardiovascular System Central Nervous System Connective Tissue Digestive System Embryonic Structures Endocrine System Heart Islets of Langerhans Lung Muscles Myocardium Nervous System Pancreas Prostate Respiratory System Skeleton Spinal Cord Thyroid Gland Urogenital System	0.99	684	702	693	-	1	0.975	-0.015	0		tttctgaAGTGatttgttc
Wildebeest	Wildebeest			V$HAND	Twist subfamily of class B bHLH transcription factors	V$TAL1_E2A.02	T-cell acute lymphocytic leukemia 1, SCL	Antibody-Producing Cells Blood Cells Bone Marrow Cells Bone and Bones Cardiovascular System Connective Tissue Embryonic Structures Heart Hematopoietic System Immune System Integumentary System Leukocytes Lymphocytes Muscles Myocardium Skeleton Thymus Gland	0.98	701	721	711	-	1	0.968	-0.012	0		ttagcagCAGCagcatcactt
Wildebeest	Wildebeest			V$HAND	Twist subfamily of class B bHLH transcription factors	V$TAL1_E2A.02	T-cell acute lymphocytic leukemia 1, SCL	Antibody-Producing Cells Blood Cells Bone Marrow Cells Bone and Bones Cardiovascular System Connective Tissue Embryonic Structures Heart Hematopoietic System Immune System Integumentary System Leukocytes Lymphocytes Muscles Myocardium Skeleton Thymus Gland	0.98	704	724	714	-	1	0.973	-0.007	0		gatttagCAGCagcagcatca
Wildebeest	Wildebeest			O$INRE	Core promoter initiator elements	O$DINR.01	Drosophila initiator motifs		0.94	726	736	731	+	1	0.953	0.013	0		ctTCAGtcgtg
Wildebeest	Wildebeest			V$PLAG	Pleomorphic adenoma gene	V$PLAG1.02	Pleomorphic adenoma gene 1	Brain Central Nervous System Digestive System Embryonic Structures Endocrine System Nervous System Neurons	0.97	762	784	773	-	1	0.967	-0.003	0		acGGGGgagcctggtgggcttcc
Wildebeest	Wildebeest			V$MZF1	Myeloid zinc finger 1 factors	V$MZF1.02	Myeloid zinc finger protein MZF1	Blood Cells Bone Marrow Cells Hematopoietic System Immune System Leukocytes Myeloid Cells	0.99	773	783	778	-	1	0.974	-0.016	0		cgGGGGagcct
Wildebeest	Wildebeest			V$ZF02	C2H2 zinc finger transcription factors 2	V$ZNF300.01	KRAB-containing zinc finger protein 300	Blood Cells Immune System Leukocytes Lymphocytes Thymus Gland	0.99	771	793	782	+	1	0.987	-0.003	0		ccaggctCCCCcgtccccgggat
Wildebeest	Wildebeest			V$ZF02	C2H2 zinc finger transcription factors 2	V$ZNF219.01	Kruppel-like zinc finger protein 219	Blood Cells Immune System Leukocytes Lymphocytes Thymus Gland	0.91	773	795	784	+	1	0.988	0.078	0		aggctCCCCcgtccccgggattc
Wildebeest	Wildebeest			V$MZF1	Myeloid zinc finger 1 factors	V$MZF1.02	Myeloid zinc finger protein MZF1	Blood Cells Bone Marrow Cells Hematopoietic System Immune System Leukocytes Myeloid Cells	0.99	780	790	785	-	1	0.962	-0.028	0		ccGGGGacggg
Wildebeest	Wildebeest			V$NFKB	Nuclear factor kappa B/c-rel	V$NFKAPPAB.01	NF-kappaB	Blood Cells Bone Marrow Cells Hematopoietic System Immune System Leukocytes Myeloid Cells Phagocytes	0.89	787	801	794	+	1	0.957	0.067	0		ccGGGAttctccggg
Wildebeest	Wildebeest			V$ZF35	Zinc finger protein ZNF35	V$ZNF35.01	Human zinc finger protein ZNF35		0.96	797	809	803	+	1	0.974	0.014	0		ccgggcAAGAaca
Wildebeest	Wildebeest			V$FKHD	Fork head domain factors	V$FOXP1_ES.01	Alternative splicing variant of FOXP1, activated in ESCs	Blood Cells Breast Central Nervous System Digestive System Ear Endocrine System Eye Immune System Islets of Langerhans Leukocytes Liver Lymphocytes Muscle, Skeletal Muscles Nervous System Ovary Pancreas Prostate Spinal Cord Testis Thymus Gland Thyroid Gland Urogenital System	1	799	815	807	+	1	0.959	-0.041	0		gggcaagAACActggaa
Wildebeest	Wildebeest			V$HOXF	Paralog hox genes 1-8 from the four hox clusters A, B, C, D	V$NANOG.01	Homeobox transcription factor Nanog	Bone Marrow Cells Bone and Bones Connective Tissue Ear Embryonic Structures Germ Cells Hematopoietic System Immune System Lung Respiratory System Skeleton Thymus Gland Urogenital System	0.94	807	825	816	+	1	0.967	0.027	0		acactggAATGggttgcca
Wildebeest	Wildebeest			V$RUSH	SWI/SNF related nucleophosphoproteins with a RING finger DNA binding motif	V$SMARCA3.01	SWI/SNF related, matrix associated, actin dependent regulator of chromatin, subfamily a, member 3		0.96	821	831	826	+	1	0.959	-0.001	0		tgCCATttcct
Wildebeest	Wildebeest			V$RUSH	SWI/SNF related nucleophosphoproteins with a RING finger DNA binding motif	V$SMARCA3.02	SWI/SNF related, matrix associated, actin dependent regulator of chromatin, subfamily a, member 3		0.98	850	860	855	-	1	0.978	-0.002	0		tttcACTTttc
Wildebeest	Wildebeest			V$ETSF	Human and murine ETS1 factors	V$SPI1.02	SPI-1 proto-oncogene; hematopoietic transcription factor PU.1	Antibody-Producing Cells Blood Cells Bone Marrow Cells Breast Central Nervous System Endocrine System Germ Cells Hematopoietic System Immune System Leukocytes Lymphocytes Monocytes Myeloid Cells Nervous System Phagocytes Prostate Respiratory System Spinal Cord Testis Urogenital System	0.96	854	874	864	+	1	0.953	-0.007	1	part of model match of ETSF_AP1F_01,ETSF_CEBP_01	agtgaaagGGAAgtcgctcag
Wildebeest	Wildebeest			O$INRE	Core promoter initiator elements	O$DINR.01	Drosophila initiator motifs		0.94	869	879	874	+	1	0.962	0.022	0		gcTCAGtcgtg
Wildebeest	Wildebeest			V$IKRS	Ikaros zinc finger family	V$IK2.01	Ikaros 2, potential regulator of lymphocyte differentiation	Antibody-Producing Cells Blood Cells Bone Marrow Cells Hematopoietic System Immune System Leukocytes Lymphocytes Thymus Gland	0.98	928	940	934	+	1	0.956	-0.024	0		ccatGGGAttttc
Wildebeest	Wildebeest			V$NFAT	Nuclear factor of activated T-cells	V$NFAT5.02	Nuclear factor of activated T-cells 5	Blood Cells Cardiovascular System Heart Immune System Leukocytes Lymphocytes Myeloid Cells	0.87	926	944	935	-	1	0.953	0.083	0		cctGGAAaatcccatggat
Wildebeest	Wildebeest			V$NFKB	Nuclear factor kappa B/c-rel	V$NFKAPPAB65.01	NF-kappaB (p65)	Blood Cells Bone Marrow Cells Hematopoietic System Immune System Leukocytes Myeloid Cells Phagocytes	0.87	930	944	937	+	1	0.982	0.112	1	part of model match of NFKB_STAT_03,STAT_NFKB_04	atgggattTTCCagg
Wildebeest	Wildebeest			V$BCL6	POZ domain zinc finger expressed in B-Cells	V$BCL6.04	B-cell CLL/lymphoma 6, member B (BCL6B)	Antibody-Producing Cells Blood Cells Germ Cells Immune System Leukocytes Lymphocytes Urogenital System	0.88	933	949	941	-	1	0.978	0.098	0		tctTTCCtggaaaatcc
Wildebeest	Wildebeest			V$STAT	Signal transducer and activator of transcription	V$STAT3.02	Signal transducer and activator of transcription 3	Blood Cells Bone Marrow Cells Breast Hematopoietic System Immune System Leukocytes Lymphocytes Myeloid Cells Phagocytes	0.94	932	950	941	-	1	0.97	0.03	1	part of model match of NFKB_STAT_03,STAT_NFKB_04	ctctTTCCtggaaaatccc
Wildebeest	Wildebeest			V$STAT	Signal transducer and activator of transcription	V$STAT1.02	Signal transducer and activator of transcription 1	Blood Cells Bone Marrow Cells Breast Hematopoietic System Immune System Leukocytes Lymphocytes Myeloid Cells Phagocytes	0.85	934	952	943	+	1	0.995	0.145	0		gattttccaGGAAagagta
Wildebeest	Wildebeest			V$RU49	Zinc finger transcription factor RU49, zinc finger proliferation 1 - Zipro1	V$RU49.01	Zinc finger transcription factor RU49 (zinc finger proliferation 1 - Zipro 1). RU49 exhibits a strong preference for binding to tandem repeats of the minimal RU49 consensus binding site.		0.98	948	954	951	+	1	0.979	-0.001	0		gAGTAct
Wildebeest	Wildebeest			V$RU49	Zinc finger transcription factor RU49, zinc finger proliferation 1 - Zipro1	V$RU49.01	Zinc finger transcription factor RU49 (zinc finger proliferation 1 - Zipro 1). RU49 exhibits a strong preference for binding to tandem repeats of the minimal RU49 consensus binding site.		0.98	949	955	952	-	1	0.983	0.003	0		cAGTAct
Wildebeest	Wildebeest			V$ZF02	C2H2 zinc finger transcription factors 2	V$ZNF300.01	KRAB-containing zinc finger protein 300	Blood Cells Immune System Leukocytes Lymphocytes Thymus Gland	0.99	948	970	959	-	1	0.958	-0.032	0		aatggcaCCCCactccagtactc
Wildebeest	Wildebeest			V$GATA	GATA binding factors	V$GATA1.01	GATA-binding factor 1	Blood Cells Bone Marrow Cells Bone and Bones Cardiovascular System Connective Tissue Embryonic Structures Erythrocytes Heart Hematopoietic System Immune System Leukocytes Lymphocytes Muscles Myocardium Skeleton	0.96	986	998	992	+	1	0.993	0.033	0		aagtGATAggggt
Wildebeest	Wildebeest			V$ZF02	C2H2 zinc finger transcription factors 2	V$ZNF300.01	KRAB-containing zinc finger protein 300	Blood Cells Immune System Leukocytes Lymphocytes Thymus Gland	0.99	982	1004	993	-	1	0.96	-0.03	0		tttcacaCCCCtatcactttctg
Wildebeest	Wildebeest			V$BRAC	Brachyury gene, mesoderm developmental factor	V$EOMES.03	Eomesodermin, TBR-2 (T-box, brain, 2)	Blood Cells Bone and Bones Brain Breast Cardiovascular System Central Nervous System Ear Embryonic Structures Endocrine System Heart Immune System Leukocytes Lymphocytes Muscles Myocardium Nervous System Pituitary Gland Thyroid Gland	0.98	986	1008	997	+	1	0.997	0.017	0		aagtgataggggTGTGaaaataa
Wildebeest	Wildebeest			V$CEBP	Ccaat/Enhancer Binding Protein	V$CEBPB.02	CCAAT/enhancer binding protein beta	Adipose Tissue Bone Marrow Cells Connective Tissue Digestive System Hematopoietic System Immune System Liver Myeloid Cells Phagocytes	0.91	993	1007	1000	+	1	0.975	0.065	1	part of model match of CEBP_STAT_01	aggggTGTGaaaata
Wildebeest	Wildebeest			V$FKHD	Fork head domain factors	V$HNF3.01	Hepatocyte nuclear factor 3 (alpha, beta) (FOXA1, FOXA2)	Blood Cells Breast Central Nervous System Digestive System Ear Endocrine System Eye Immune System Islets of Langerhans Leukocytes Liver Lymphocytes Muscle, Skeletal Muscles Nervous System Ovary Pancreas Prostate Spinal Cord Testis Thymus Gland Thyroid Gland Urogenital System	0.98	996	1012	1004	+	0.971	0.964	-0.016	0		ggtgtgaAAATaattaa
Wildebeest	Wildebeest			V$LHXF	Lim homeodomain factors	V$LMX1B.01	LIM-homeodomain transcription factor	Brain Cardiovascular System Central Nervous System Digestive System Ear Embryonic Structures Endocrine System Eye Heart Islets of Langerhans Kidney Muscles Myocardium Nervous System Neurons Pancreas Pituitary Gland Spinal Cord Testis Urogenital System	0.91	993	1015	1004	+	1	0.985	0.075	0		aggggtgtgaaaaTAATtaagat
Wildebeest	Wildebeest			V$CART	Cart-1 (cartilage homeoprotein 1)	V$S8.01	Binding site for S8 type homeodomains	Adrenal Glands Bone and Bones Brain Cardiovascular System Central Nervous System Connective Tissue Digestive System Embryonic Structures Endocrine System Eye Immune System Islets of Langerhans Myeloid Cells Nervous System Neurons Pancreas Phagocytes Pituitary Gland Skeleton Spinal Cord	0.97	996	1016	1006	-	1	0.992	0.022	0		catctTAATtattttcacacc
Wildebeest	Wildebeest			V$DLXF	Distal-less homeodomain transcription factors	V$DLX1.01	DLX-1, -2, and -5 binding sites	Bone and Bones Brain Cartilage Central Nervous System Connective Tissue Digestive System Ear Embryonic Structures Endocrine System Integumentary System Islets of Langerhans Nervous System Neurons Nose Pancreas Respiratory System Skeleton	0.91	997	1015	1006	+	1	0.988	0.078	0		gtgtgaaaatAATTaagat
Wildebeest	Wildebeest			V$HOXF	Paralog hox genes 1-8 from the four hox clusters A, B, C, D	V$HOXC8.01	Homeobox C8 / Hox-3alpha	Bone Marrow Cells Bone and Bones Connective Tissue Ear Embryonic Structures Germ Cells Hematopoietic System Immune System Lung Respiratory System Skeleton Thymus Gland Urogenital System	0.85	998	1016	1007	-	1	0.962	0.112	0		catcttaATTAttttcaca
Wildebeest	Wildebeest			V$NKXH	NKX homeodomain factors	V$NKX25.02	Homeo domain factor Nkx-2.5/Csx, tinman homolog low affinity sites	Bone and Bones Cardiovascular System Central Nervous System Connective Tissue Digestive System Embryonic Structures Endocrine System Heart Islets of Langerhans Lung Muscles Myocardium Nervous System Pancreas Prostate Respiratory System Skeleton Spinal Cord Thyroid Gland Urogenital System	0.88	998	1016	1007	-	1	0.971	0.091	0		catctTAATtattttcaca
Wildebeest	Wildebeest			V$HOMF	Homeodomain transcription factors	V$MSX1.01	Muscle-segment homeobox 1, msh homeobox 1	Blood Cells Bone Marrow Cells Bone and Bones Cardiovascular System Cartilage Central Nervous System Connective Tissue Digestive System Ear Embryonic Structures Endocrine System Germ Cells Heart Hematopoietic System Immune System Islets of Langerhans Leukocytes Liver Lymphocytes Nervous System Ovary Pancreas Skeleton Spinal Cord Thyroid Gland Urogenital System	0.89	999	1017	1008	+	1	0.961	0.071	0		gtgaaaatAATTaagatgg
Wildebeest	Wildebeest			V$SIX3	Sine oculis homeobox homolog 3	V$SIX3.03	SIX3 / SIXdomain (SD) and Homeodomain (HD) transcription factor	Brain Central Nervous System Embryonic Structures Endocrine System Eye Nervous System Pituitary Gland	1	998	1018	1008	-	1	0.952	-0.048	0		accatctTAATtattttcaca
Wildebeest	Wildebeest			V$HBOX	Homeobox transcription factors	V$EN1.02	Engrailed homeobox 1	Brain Cardiovascular System Central Nervous System Digestive System Ear Embryonic Structures Eye Muscle, Smooth Muscles Nervous System Neurons Spinal Cord	0.86	1000	1018	1009	+	1	0.962	0.102	0		tgaaaatAATTaagatggt
Wildebeest	Wildebeest			V$HOMF	Homeodomain transcription factors	V$BARX2.01	Barx2, homeobox transcription factor that preferentially binds to paired TAAT motifs	Blood Cells Bone Marrow Cells Bone and Bones Cardiovascular System Cartilage Central Nervous System Connective Tissue Digestive System Ear Embryonic Structures Endocrine System Germ Cells Heart Hematopoietic System Immune System Islets of Langerhans Leukocytes Liver Lymphocytes Nervous System Ovary Pancreas Skeleton Spinal Cord Thyroid Gland Urogenital System	0.95	1000	1018	1009	-	1	0.955	0.005	0		accatctTAATtattttca
Wildebeest	Wildebeest			V$NKX6	NK6 homeobox transcription factors	V$NKX61.01	NK6 homeobox 1	Central Nervous System Digestive System Embryonic Structures Endocrine System Islets of Langerhans Nervous System Neurons Pancreas Spinal Cord	0.91	1002	1016	1009	-	1	0.956	0.046	0		catcTTAAttatttt
Wildebeest	Wildebeest			V$PAXH	PAX homeodomain binding sites	V$PAX4.01	Pax-4 homeodomain binding site, together with PAX-6 involved in pancreatic development	Brain Central Nervous System Digestive System Embryonic Structures Endocrine System Eye Islets of Langerhans Muscle, Skeletal Muscles Nervous System Neurons Pancreas	0.99	1002	1016	1009	+	1	0.978	-0.012	0		aaaataATTAagatg
Wildebeest	Wildebeest			V$HOXF	Paralog hox genes 1-8 from the four hox clusters A, B, C, D	V$HOXC6.01	Homeobox C6 / Hox-3C	Bone Marrow Cells Bone and Bones Connective Tissue Ear Embryonic Structures Germ Cells Hematopoietic System Immune System Lung Respiratory System Skeleton Thymus Gland Urogenital System	0.85	1001	1019	1010	+	1	0.969	0.119	0		gaaaatAATTaagatggtg
Wildebeest	Wildebeest			V$OCT1	Octamer binding protein	V$OCT1.03	Octamer-binding transcription factor-1, POU class 2 homeobox 1 (POU2F1)	Antibody-Producing Cells Blood Cells Immune System Kidney Leukocytes Lymphocytes Urogenital System	0.85	1003	1017	1010	-	1	0.965	0.115	0		ccatcttaATTAttt
Wildebeest	Wildebeest			V$CART	Cart-1 (cartilage homeoprotein 1)	V$S8.01	Binding site for S8 type homeodomains	Adrenal Glands Bone and Bones Brain Cardiovascular System Central Nervous System Connective Tissue Digestive System Embryonic Structures Endocrine System Eye Immune System Islets of Langerhans Myeloid Cells Nervous System Neurons Pancreas Phagocytes Pituitary Gland Skeleton Spinal Cord	0.97	1001	1021	1011	+	1	0.997	0.027	0		gaaaaTAATtaagatggtgta
Wildebeest	Wildebeest			V$DLXF	Distal-less homeodomain transcription factors	V$DLX1.01	DLX-1, -2, and -5 binding sites	Bone and Bones Brain Cartilage Central Nervous System Connective Tissue Digestive System Ear Embryonic Structures Endocrine System Integumentary System Islets of Langerhans Nervous System Neurons Nose Pancreas Respiratory System Skeleton	0.91	1002	1020	1011	-	1	0.976	0.066	0		acaccatcttAATTatttt
Wildebeest	Wildebeest			V$YY1F	Activator/repressor binding to transcription initiation site	V$YY2.01	Transcription factor yin yang 2	Embryonic Structures	0.96	1001	1023	1012	-	1	0.961	0.001	0		attacaCCATcttaattattttc
Wildebeest	Wildebeest			V$ARID	AT rich interactive domain factor	V$BRIGHT.01	Bright, B cell regulator of IgH transcription	Antibody-Producing Cells Blood Cells Cardiovascular System Heart Immune System Leukocytes Lymphocytes Muscles Myocardium	0.92	1003	1023	1013	+	1	0.95	0.03	0		aaataATTAagatggtgtaat
Wildebeest	Wildebeest			V$HOMF	Homeodomain transcription factors	V$HHEX.01	Hematopoietically expressed homeobox, proline-rich homeodomain protein	Blood Cells Bone Marrow Cells Bone and Bones Cardiovascular System Cartilage Central Nervous System Connective Tissue Digestive System Ear Embryonic Structures Endocrine System Germ Cells Heart Hematopoietic System Immune System Islets of Langerhans Leukocytes Liver Lymphocytes Nervous System Ovary Pancreas Skeleton Spinal Cord Thyroid Gland Urogenital System	0.95	1004	1022	1013	-	1	0.951	0.001	0		ttacaccatctTAATtatt
Wildebeest	Wildebeest			V$SIX3	Sine oculis homeobox homolog 3	V$SIX3.03	SIX3 / SIXdomain (SD) and Homeodomain (HD) transcription factor	Brain Central Nervous System Embryonic Structures Endocrine System Eye Nervous System Pituitary Gland	1	1013	1033	1023	+	1	0.971	-0.029	0		gatggtgTAATatagcgcata
Wildebeest	Wildebeest			V$RUSH	SWI/SNF related nucleophosphoproteins with a RING finger DNA binding motif	V$SMARCA3.01	SWI/SNF related, matrix associated, actin dependent regulator of chromatin, subfamily a, member 3		0.96	1028	1038	1033	-	1	0.991	0.031	0		ctCCATatgcg
Comment: Partial sequence, missing ~490 bp from the 3' END - one RTE (1048 bp)

## Sheet: Addax
Seq. name	Accession no.	Gene symbol	GeneID	Matrix Family	Detailed Family Information	Matrix	Detailed Matrix Information	Tissue	Opt.	Start position	End position	Anchor position	Strand	Core sim.	Matrix sim.	Mat. sim. - opt.	Evidence #	Evidence	Sequence
Addax	Addax			V$SMAD	Vertebrate SMAD family of transcription factors	V$SMAD.01	Sma- and Mad-related proteins	Embryonic Structures Kidney Urogenital System	0.96	3	13	8	-	1	0.959	-0.001	0		gatGTCTgccg
Addax	Addax			V$ZF35	Zinc finger protein ZNF35	V$ZNF35.01	Human zinc finger protein ZNF35		0.96	30	42	36	-	1	0.973	0.013	0		gacgggAAGAggg
Addax	Addax			V$SMAD	Vertebrate SMAD family of transcription factors	V$SMAD4.01	Smad4 transcription factor involved in TGF-beta signaling	Embryonic Structures Kidney Urogenital System	0.94	71	81	76	-	1	0.969	0.029	0		gccGTCTcggc
Addax	Addax			V$LEFF	LEF1/TCF	V$LEF1.02	TCF/LEF-1, involved in the Wnt signal transduction pathway	Adipose Tissue Connective Tissue Digestive System Embryonic Structures Endocrine System Islets of Langerhans Pancreas	0.94	77	93	85	+	1	1	0.06	0		acggcttCAAAgttcgc
Addax	Addax			V$RUSH	SWI/SNF related nucleophosphoproteins with a RING finger DNA binding motif	V$SMARCA3.02	SWI/SNF related, matrix associated, actin dependent regulator of chromatin, subfamily a, member 3		0.98	83	93	88	-	1	0.957	-0.023	0		gcgaACTTtga
Addax	Addax			V$GUCE	GTF2IRDI upstream control element	V$GTF3R4.01	GTF2I-like repeat 4 of GTF3	Antibody-Producing Cells Blood Cells Embryonic Structures Immune System Leukocytes Lymphocytes Muscle, Skeletal Muscles	0.97	94	104	99	+	1	0.963	-0.007	0		aggGATTggga
Addax	Addax			V$IKRS	Ikaros zinc finger family	V$IK2.01	Ikaros 2, potential regulator of lymphocyte differentiation	Antibody-Producing Cells Blood Cells Bone Marrow Cells Hematopoietic System Immune System Leukocytes Lymphocytes Thymus Gland	0.98	97	109	103	+	1	0.973	-0.007	0		gattGGGAtgcag
Addax	Addax			V$STEM	Motif composed of binding sites for pluripotency or stem cell factors	V$OCT3_4.02	POU domain, class 5, transcription factor 1	Embryonic Structures Germ Cells	0.88	96	114	105	-	1	0.957	0.077	0		cagttctGCATcccaatcc
Addax	Addax			V$CIZF	CAS interating zinc finger protein	V$NMP4.01	NMP4 (nuclear matrix protein 4) / CIZ (Cas-interacting zinc finger protein)		0.97	114	124	119	+	1	0.968	-0.002	0		ggAAAAatact
Addax	Addax			V$NFAT	Nuclear factor of activated T-cells	V$NFAT5.02	Nuclear factor of activated T-cells 5	Blood Cells Cardiovascular System Heart Immune System Leukocytes Lymphocytes Myeloid Cells	0.87	111	129	120	+	1	0.976	0.106	0		actGGAAaaatactccagt
Addax	Addax			V$ZF07	C2H2 zinc finger transcription factors 7	V$ZNF263.01	Zinc finger protein 263, ZKSCAN12 (zinc finger protein with KRAB and SCAN domains 12)		0.92	131	145	138	+	1	0.961	0.041	0		tatccCTCCtccctg
Addax	Addax			V$ZF02	C2H2 zinc finger transcription factors 2	V$ZKSCAN3.01	Zinc finger with KRAB and SCAN domains 3	Blood Cells Immune System Leukocytes Lymphocytes Thymus Gland	1	135	157	146	-	1	0.967	-0.033	0		ttgtgCCCCctccagggaggagg
Addax	Addax			V$PLAG	Pleomorphic adenoma gene	V$PLAG1.02	Pleomorphic adenoma gene 1	Brain Central Nervous System Digestive System Embryonic Structures Endocrine System Nervous System Neurons	0.97	146	168	157	+	1	1	0.03	0		gaGGGGgcacaaggcccagcgaa
Addax	Addax			V$ZFXY	Zfx and Zfy - transcription factors implicated in mammalian sex determination	V$ZFX.01	X-linked zinc finger protein	Embryonic Structures Endocrine System Germ Cells Ovary Testis Urogenital System	0.97	153	163	158	-	1	0.954	-0.016	0		tgGGCCttgtg
Addax	Addax			V$MOKF	Mouse Krueppel like factor	V$MOK2.02	Ribonucleoprotein associated zinc finger protein MOK-2 (human)		0.98	152	172	162	-	1	0.997	0.017	0		tttattcgctgggCCTTgtgc
Addax	Addax			V$FKHD	Fork head domain factors	V$FOXP1_ES.01	Alternative splicing variant of FOXP1, activated in ESCs	Blood Cells Breast Central Nervous System Digestive System Ear Endocrine System Eye Immune System Islets of Langerhans Leukocytes Liver Lymphocytes Muscle, Skeletal Muscles Nervous System Ovary Pancreas Prostate Spinal Cord Testis Thymus Gland Thyroid Gland Urogenital System	1	164	180	172	+	1	0.981	-0.019	0		gcgaataAACAgcgttc
Addax	Addax			V$BCDF	Bicoid-like homeodomain transcription factors	V$PTX1.01	Pituitary Homeobox 1 (Ptx1, Pitx-1)	Brain Cardiovascular System Central Nervous System Ear Embryonic Structures Endocrine System Eye Heart Nervous System Neurons Pineal Gland Pituitary Gland	0.94	177	193	185	+	1	0.964	0.024	0		gttcCTAAgcctagtca
Addax	Addax			V$HIFF	Hypoxia inducible factor, bHLH/PAS protein family	V$HRE.02	Hypoxia-response elements	Brain Cardiovascular System Central Nervous System Endocrine System Nervous System Pineal Gland	0.97	193	209	201	+	1	0.978	0.008	0		agtagctaCGTGccacc
Addax	Addax			V$ZF08	C2H2 zinc finger transcription factors 8	V$ZNF354C.01	KRAB-zinc finger protein synten (KID3)		0.97	225	235	230	+	1	0.981	0.011	0		tgggtCCACgt
Addax	Addax			V$HIFF	Hypoxia inducible factor, bHLH/PAS protein family	V$HRE.02	Hypoxia-response elements	Brain Cardiovascular System Central Nervous System Endocrine System Nervous System Pineal Gland	0.97	226	242	234	-	1	0.951	-0.019	0		aatggaaaCGTGgaccc
Addax	Addax			V$ZFHX	Two-handed zinc finger homeodomain transcription factors	V$AREB6.04	AREB6 (Atp1a1 regulatory element binding factor 6)	Embryonic Structures	0.98	229	241	235	+	1	0.966	-0.014	0		tccacGTTTccat
Addax	Addax			V$CLOX	CLOX and CLOX homology (CDP) factors	V$CDP.02	Transcriptional repressor CDP		0.94	231	249	240	-	1	0.95	0.01	0		gaggtcCAATggaaacgtg
Addax	Addax			V$AHRR	AHR-arnt heterodimers and AHR-related factors	V$AHRARNT.01	Aryl hydrocarbon receptor / Arnt heterodimers	Digestive System Liver	0.92	260	284	272	+	1	0.964	0.044	0		atcagacttcgCGTGcaacccaagg
Addax	Addax			V$NKXH	NKX homeodomain factors	V$TTF1.01	Thyroid transcription factor-1 (TTF1) binding site	Bone and Bones Cardiovascular System Central Nervous System Connective Tissue Digestive System Embryonic Structures Endocrine System Heart Islets of Langerhans Lung Muscles Myocardium Nervous System Pancreas Prostate Respiratory System Skeleton Spinal Cord Thyroid Gland Urogenital System	0.99	275	293	284	+	1	0.961	-0.029	0		caaccCAAGggaggggagg
Addax	Addax			V$MAZF	Myc associated zinc fingers	V$MAZ.01	Myc associated zinc finger protein (MAZ)	Blood Cells Immune System Leukocytes	0.9	281	293	287	+	1	0.973	0.073	0		aaggGAGGggagg
Addax	Addax			V$MZF1	Myeloid zinc finger 1 factors	V$MZF1.01	Myeloid zinc finger protein MZF1	Blood Cells Bone Marrow Cells Hematopoietic System Immune System Leukocytes Myeloid Cells	0.99	285	295	290	+	1	0.992	0.002	0		gaGGGGaggag
Addax	Addax			V$PURA	Pur-alpha binds both single-stranded and douple-stranded DNA in a sequence-specific manner	V$PURALPHA.01	Purine-rich element binding protein A	Brain Central Nervous System Muscle, Smooth Muscles Nervous System Neuroglia Neurons	0.97	284	296	290	+	1	0.975	0.005	0		ggAGGGgaggagt
Addax	Addax			V$SIX3	Sine oculis homeobox homolog 3	V$SIX3.03	SIX3 / SIXdomain (SD) and Homeodomain (HD) transcription factor	Brain Central Nervous System Embryonic Structures Endocrine System Eye Nervous System Pituitary Gland	1	297	317	307	+	1	0.977	-0.023	0		aggaatgTAATaggtcacggg
Addax	Addax			V$CSEN	Calsenilin, presenilin binding protein, EF hand transcription factor	V$DREAM.01	Downstream regulatory element-antagonist modulator, Ca2+-binding protein of the neuronal calcium sensors family that binds DRE (downstream regulatory element) sites as a tetramer	Brain Cardiovascular System Central Nervous System Germ Cells Heart Muscles Myocardium Nervous System Neurons Urogenital System	0.95	308	318	313	+	1	0.953	0.003	0		agGTCAcgggt
Addax	Addax			V$EVI1	EVI1-myleoid transforming protein	V$MEL1.02	MEL1 (MDS1/EVI1-like gene 1) DNA-binding domain 2	Adipose Tissue Blood Cells Bone Marrow Cells Brain Central Nervous System Connective Tissue Embryonic Structures Hematopoietic System Immune System Leukocytes Lymphocytes Nervous System Neurons Thymus Gland	0.99	316	332	324	-	1	0.995	0.005	0		agggcttGATGagaacc
Addax	Addax			V$ZF02	C2H2 zinc finger transcription factors 2	V$ZNF300.01	KRAB-containing zinc finger protein 300	Blood Cells Immune System Leukocytes Lymphocytes Thymus Gland	0.99	321	343	332	-	1	0.95	-0.04	0		cccagggCCCCagggcttgatga
Addax	Addax			V$AP2F	Activator protein 2	V$TCFAP2A.02	Transcription factor AP-2, alpha	ubiquitous	0.94	326	340	333	+	1	0.992	0.052	0		aagcCCTGgggccct
Addax	Addax			V$RBPF	RBPJ - kappa	V$RBPJK.02	Mammalian transcriptional repressor RBP-Jkappa/CBF1	Antibody-Producing Cells Blood Cells Immune System Leukocytes Lymphocytes	0.94	336	348	342	+	1	0.95	0.01	0		gcccTGGGaagtt
Addax	Addax			V$IKRS	Ikaros zinc finger family	V$IK2.01	Ikaros 2, potential regulator of lymphocyte differentiation	Antibody-Producing Cells Blood Cells Bone Marrow Cells Hematopoietic System Immune System Leukocytes Lymphocytes Thymus Gland	0.98	337	349	343	+	1	0.964	-0.016	0		ccctGGGAagttt
Addax	Addax			V$CHRF	Cell cycle regulators: Cell cycle homology element	V$CHR.01	Cell cycle gene homology region (CDE/CHR tandem elements regulate cell cycle dependent repression)		0.92	344	356	350	+	1	0.955	0.035	0		aagtTTGAagtgg
Addax	Addax			V$NKXH	NKX homeodomain factors	V$NKX24.01	NK2 homeobox 4, NKX 2 DELTA	Bone and Bones Cardiovascular System Central Nervous System Connective Tissue Digestive System Embryonic Structures Endocrine System Heart Islets of Langerhans Lung Muscles Myocardium Nervous System Pancreas Prostate Respiratory System Skeleton Spinal Cord Thyroid Gland Urogenital System	0.87	345	363	354	+	1	0.961	0.091	0		agtttgaAGTGgctgctgg
Addax	Addax			V$HAND	Twist subfamily of class B bHLH transcription factors	V$TAL1_E2A.02	T-cell acute lymphocytic leukemia 1, SCL	Antibody-Producing Cells Blood Cells Bone Marrow Cells Bone and Bones Cardiovascular System Connective Tissue Embryonic Structures Heart Hematopoietic System Immune System Integumentary System Leukocytes Lymphocytes Muscles Myocardium Skeleton Thymus Gland	0.98	349	369	359	-	1	0.963	-0.017	0		cagctccCAGCagccacttca
Addax	Addax			V$ETSF	Human and murine ETS1 factors	V$SPI1.02	SPI-1 proto-oncogene; hematopoietic transcription factor PU.1	Antibody-Producing Cells Blood Cells Bone Marrow Cells Breast Central Nervous System Endocrine System Germ Cells Hematopoietic System Immune System Leukocytes Lymphocytes Monocytes Myeloid Cells Nervous System Phagocytes Prostate Respiratory System Spinal Cord Testis Urogenital System	0.96	373	393	383	-	1	0.962	0.002	1	part of model match of AP1R_ETSF_EGRF_01	gtcgaggcGGAAgctttcgga
Addax	Addax			V$ETSF	Human and murine ETS1 factors	V$SPI1.02	SPI-1 proto-oncogene; hematopoietic transcription factor PU.1	Antibody-Producing Cells Blood Cells Bone Marrow Cells Breast Central Nervous System Endocrine System Germ Cells Hematopoietic System Immune System Leukocytes Lymphocytes Monocytes Myeloid Cells Nervous System Phagocytes Prostate Respiratory System Spinal Cord Testis Urogenital System	0.96	387	407	397	+	1	0.965	0.005	0		cctcgacgGGAAgtgcttgag
Addax	Addax			V$PLAG	Pleomorphic adenoma gene	V$PLAG1.02	Pleomorphic adenoma gene 1	Brain Central Nervous System Digestive System Embryonic Structures Endocrine System Nervous System Neurons	0.97	394	416	405	-	1	1	0.03	0		caGGGGgagctcaagcacttccc
Addax	Addax			V$MZF1	Myeloid zinc finger 1 factors	V$MZF1.02	Myeloid zinc finger protein MZF1	Blood Cells Bone Marrow Cells Hematopoietic System Immune System Leukocytes Myeloid Cells	0.99	405	415	410	-	1	0.986	-0.004	0		agGGGGagctc
Addax	Addax			V$ZF02	C2H2 zinc finger transcription factors 2	V$ZNF300.01	KRAB-containing zinc finger protein 300	Blood Cells Immune System Leukocytes Lymphocytes Thymus Gland	0.99	403	425	414	+	1	0.951	-0.039	0		ttgagctCCCCctgcggtcttcg
Addax	Addax			V$ZF35	Zinc finger protein ZNF35	V$ZNF35.01	Human zinc finger protein ZNF35		0.96	417	429	423	-	1	0.957	-0.003	0		tcgccgAAGAccg
Addax	Addax			V$HEAT	Heat shock factors	V$HSF2.02	Heat shock factor 2	ubiquitous	0.95	424	448	436	-	1	0.983	0.033	0		gtaggtgctttaAGAAcgatcgccg
Addax	Addax			V$SPZ1	Testis-specific bHLH-Zip transcription factors	V$SPZ1.01	Spermatogenic Zip 1 transcription factor		0.94	444	454	449	-	1	0.992	0.052	0		aGGAGggtagg
Addax	Addax			V$MYBL	Cellular and viral myb-like transcriptional regulators	V$CMYB.02	c-Myb, important in hematopoesis, cellular equivalent to avian myoblastosis virus oncogene v-myb	Blood Cells Bone Marrow Cells Hematopoietic System Immune System Leukocytes Lymphocytes	0.96	455	469	462	+	0.99	0.97	0.01	0		ctcCAACcggcagag
Addax	Addax			V$MIZ1	Myc-interacting Zn finger protein 1	V$MIZ1.01	Myc-interacting Zn finger protein 1, zinc finger and BTB domain containing 17 (ZBTB17)		0.96	465	475	470	-	1	0.956	-0.004	0		ggcgcCCTCtg
Addax	Addax			V$OCT1	Octamer binding protein	V$OCT1.02	Octamer-binding factor 1	Antibody-Producing Cells Blood Cells Immune System Kidney Leukocytes Lymphocytes Urogenital System	0.85	506	520	513	-	1	0.953	0.103	0		aagATGCaaaagagg
Addax	Addax			V$SIX3	Sine oculis homeobox homolog 3	V$SIX3.03	SIX3 / SIXdomain (SD) and Homeodomain (HD) transcription factor	Brain Central Nervous System Embryonic Structures Endocrine System Eye Nervous System Pituitary Gland	1	511	531	521	-	1	0.97	-0.03	0		atttagcTAATaagatgcaaa
Addax	Addax			V$CIZF	CAS interating zinc finger protein	V$NMP4.01	NMP4 (nuclear matrix protein 4) / CIZ (Cas-interacting zinc finger protein)		0.97	527	537	532	-	1	0.955	-0.015	0		tgAAAAattta
Addax	Addax			V$SORY	SOX/SRY-sex/testis determinig and related HMG box factors	V$HBP1.01	HMG box-containing protein 1	Bone and Bones Cartilage Connective Tissue Digestive System Ear Embryonic Structures Endocrine System Islets of Langerhans Nervous System Neuroglia Pancreas Skeleton Testis Thyroid Gland Urogenital System	0.86	539	563	551	-	1	1	0.14	0		attgaatgAATGaaaagagacaggt
Addax	Addax			V$SORY	SOX/SRY-sex/testis determinig and related HMG box factors	V$HBP1.02	HMG box-containing protein 1	Bone and Bones Cartilage Connective Tissue Digestive System Ear Embryonic Structures Endocrine System Islets of Langerhans Nervous System Neuroglia Pancreas Skeleton Testis Thyroid Gland Urogenital System	0.83	542	566	554	-	1	0.997	0.167	0		tttattgAATGaatgaaaagagaca
Addax	Addax			V$CDXF	Vertebrate caudal related homeodomain protein	V$CDX2.03	Caudal type homeobox transcription factor 2	Blastomeres Digestive System Embryonic Structures	0.91	555	573	564	-	1	0.989	0.079	0		ataaatatTTATtgaatga
Addax	Addax			V$FKHD	Fork head domain factors	V$HNF3.01	Hepatocyte nuclear factor 3 (alpha, beta) (FOXA1, FOXA2)	Blood Cells Breast Central Nervous System Digestive System Ear Endocrine System Eye Immune System Islets of Langerhans Leukocytes Liver Lymphocytes Muscle, Skeletal Muscles Nervous System Ovary Pancreas Prostate Spinal Cord Testis Thymus Gland Thyroid Gland Urogenital System	0.98	557	573	565	+	0.971	0.957	-0.023	0		attcaatAAATatttat
Addax	Addax			V$FKHD	Fork head domain factors	V$HNF3.01	Hepatocyte nuclear factor 3 (alpha, beta) (FOXA1, FOXA2)	Blood Cells Breast Central Nervous System Digestive System Ear Endocrine System Eye Immune System Islets of Langerhans Leukocytes Liver Lymphocytes Muscle, Skeletal Muscles Nervous System Ovary Pancreas Prostate Spinal Cord Testis Thymus Gland Thyroid Gland Urogenital System	0.98	562	578	570	-	0.971	0.957	-0.023	0		caataatAAATatttat
Addax	Addax			V$SATB	Special AT-rich sequence binding protein	V$SATB1.01	Special AT-rich sequence-binding protein 1, predominantly expressed in thymocytes, binds to matrix attachment regions (MARs)	Blood Cells Brain Central Nervous System Embryonic Structures Immune System Leukocytes Lymphocytes Nervous System Neurons Thymus Gland	0.94	563	577	570	-	1	0.964	0.024	0		aatAATAaatattta
Addax	Addax			V$SAL1	Spalt-like transcription factor 1	V$SALL1.01	Spalt-like transcription factor 1	Ear Embryonic Structures Kidney Urogenital System	0.96	566	578	572	-	1	0.958	-0.002	0		caATAAtaaatat
Addax	Addax			V$SIX3	Sine oculis homeobox homolog 3	V$SIX3.03	SIX3 / SIXdomain (SD) and Homeodomain (HD) transcription factor	Brain Central Nervous System Embryonic Structures Endocrine System Eye Nervous System Pituitary Gland	1	562	582	572	-	1	0.955	-0.045	0		agttcaaTAATaaatatttat
Addax	Addax			V$RU49	Zinc finger transcription factor RU49, zinc finger proliferation 1 - Zipro1	V$RU49.01	Zinc finger transcription factor RU49 (zinc finger proliferation 1 - Zipro 1). RU49 exhibits a strong preference for binding to tandem repeats of the minimal RU49 consensus binding site.		0.98	596	602	599	+	1	0.983	0.003	0		cAGTAct
Addax	Addax			V$RU49	Zinc finger transcription factor RU49, zinc finger proliferation 1 - Zipro1	V$RU49.01	Zinc finger transcription factor RU49 (zinc finger proliferation 1 - Zipro 1). RU49 exhibits a strong preference for binding to tandem repeats of the minimal RU49 consensus binding site.		0.98	597	603	600	-	1	0.983	0.003	0		cAGTAct
Addax	Addax			V$TALE	TALE homeodomain class recognizing TG motifs	V$TGIF.01	TG-interacting factor belonging to TALE class of homeodomain factors	Bone Marrow Cells Brain Central Nervous System Embryonic Structures Hematopoietic System Myeloid Cells Nervous System Neurons	1	595	611	603	+	1	0.998	-0.002	0		ccagtactGTCAtaggt
Addax	Addax			V$TCFF	TCF11 transcription factor	V$TCF11.01	TCF11/LCR-F1/Nrf1 homodimers		1	603	609	606	+	1	0.988	-0.012	0		GTCAtag
Addax	Addax			V$RU49	Zinc finger transcription factor RU49, zinc finger proliferation 1 - Zipro1	V$RU49.01	Zinc finger transcription factor RU49 (zinc finger proliferation 1 - Zipro 1). RU49 exhibits a strong preference for binding to tandem repeats of the minimal RU49 consensus binding site.		0.98	609	615	612	-	1	0.994	0.014	0		cAGTAcc
Addax	Addax			V$IKRS	Ikaros zinc finger family	V$IK2.01	Ikaros 2, potential regulator of lymphocyte differentiation	Antibody-Producing Cells Blood Cells Bone Marrow Cells Hematopoietic System Immune System Leukocytes Lymphocytes Thymus Gland	0.98	611	623	617	+	1	0.976	-0.004	0		tactGGGAaacaa
Addax	Addax			V$FKHD	Fork head domain factors	V$HNF3.01	Hepatocyte nuclear factor 3 (alpha, beta) (FOXA1, FOXA2)	Blood Cells Breast Central Nervous System Digestive System Ear Endocrine System Eye Immune System Islets of Langerhans Leukocytes Liver Lymphocytes Muscle, Skeletal Muscles Nervous System Ovary Pancreas Prostate Spinal Cord Testis Thymus Gland Thyroid Gland Urogenital System	0.98	611	627	619	+	1	0.967	-0.013	0		tactgggAAACaacaat
Addax	Addax			V$ZFHX	Two-handed zinc finger homeodomain transcription factors	V$AREB6.04	AREB6 (Atp1a1 regulatory element binding factor 6)	Embryonic Structures	0.98	614	626	620	-	1	0.966	-0.014	0		ttgttGTTTccca
Addax	Addax			V$BPTF	Bromodomain and PHD domain transcription factors	V$FAC1.01	Fetal Alz-50 clone 1 (FAC1)	Brain Central Nervous System Nervous System	0.96	617	627	622	+	1	0.963	0.003	0		gaaacAACAat
Addax	Addax			V$CABL	C-abl DNA binding sites	V$CABL.01	Multifunctional c-Abl src type tyrosine kinase	Blood Cells Bone Marrow Cells Erythrocytes Hematopoietic System Immune System	0.97	617	627	622	+	1	0.972	0.002	0		gaAACAacaat
Addax	Addax			V$FKHD	Fork head domain factors	V$FOXP1.02	Sites bound by FOXP1 and an alternative splicing variant FOXP1_ES, activated in ESCs	Blood Cells Breast Central Nervous System Digestive System Ear Endocrine System Eye Immune System Islets of Langerhans Leukocytes Liver Lymphocytes Muscle, Skeletal Muscles Nervous System Ovary Pancreas Prostate Spinal Cord Testis Thymus Gland Thyroid Gland Urogenital System	0.96	615	631	623	+	1	1	0.04	0		gggaaacAACAatcaat
Addax	Addax			V$SORY	SOX/SRY-sex/testis determinig and related HMG box factors	V$SOX5.01	Sox-5	Bone and Bones Cartilage Connective Tissue Digestive System Ear Embryonic Structures Endocrine System Islets of Langerhans Nervous System Neuroglia Pancreas Skeleton Testis Thyroid Gland Urogenital System	0.87	618	642	630	+	1	0.981	0.111	0		aaacaaCAATcaataagattgtaga
Addax	Addax			V$RUSH	SWI/SNF related nucleophosphoproteins with a RING finger DNA binding motif	V$SMARCA3.02	SWI/SNF related, matrix associated, actin dependent regulator of chromatin, subfamily a, member 3		0.98	658	668	663	-	1	0.95	-0.03	0		taagACTTaga
Addax	Addax			V$XBBF	X-box binding factors	V$RFXDC2.01	Regulatory factor X domain containing 2 (RFX7)	Antibody-Producing Cells Blood Cells Endocrine System Immune System Leukocytes Lymphocytes Testis Urogenital System	0.83	667	685	676	-	1	0.978	0.148	0		ttcaatacatagCAACcta
Addax	Addax			V$MOKF	Mouse Krueppel like factor	V$MOK2.02	Ribonucleoprotein associated zinc finger protein MOK-2 (human)		0.98	685	705	695	-	1	0.972	-0.008	0		gaagtgatttgttCCTTgcct
Addax	Addax			V$GFI1	Growth factor independence transcriptional repressor	V$GFI1B.01	Growth factor independence 1 zinc finger protein Gfi-1B	Blood Cells Bone Marrow Cells Ear Granulocytes Hematopoietic System Immune System Leukocytes Lymphocytes Myeloid Cells Phagocytes	0.86	694	708	701	+	1	0.962	0.102	0		acaAATCacttcaga
Addax	Addax			V$NKXH	NKX homeodomain factors	V$NKX25.03	Homeodomain factor Nkx-2.5/Csx	Bone and Bones Cardiovascular System Central Nervous System Connective Tissue Digestive System Embryonic Structures Endocrine System Heart Islets of Langerhans Lung Muscles Myocardium Nervous System Pancreas Prostate Respiratory System Skeleton Spinal Cord Thyroid Gland Urogenital System	0.99	692	710	701	-	1	0.975	-0.015	0		tttctgaAGTGatttgttc
Addax	Addax			V$HAND	Twist subfamily of class B bHLH transcription factors	V$TAL1_E2A.02	T-cell acute lymphocytic leukemia 1, SCL	Antibody-Producing Cells Blood Cells Bone Marrow Cells Bone and Bones Cardiovascular System Connective Tissue Embryonic Structures Heart Hematopoietic System Immune System Integumentary System Leukocytes Lymphocytes Muscles Myocardium Skeleton Thymus Gland	0.98	727	747	737	-	1	0.968	-0.012	0		gactgagCAGCagcatcactt
Addax	Addax			O$INRE	Core promoter initiator elements	O$DINR.01	Drosophila initiator motifs		0.94	740	750	745	+	1	0.962	0.022	0		gcTCAGtcgtg
Addax	Addax			V$PLAG	Pleomorphic adenoma gene	V$PLAG1.02	Pleomorphic adenoma gene 1	Brain Central Nervous System Digestive System Embryonic Structures Endocrine System Nervous System Neurons	0.97	776	798	787	-	1	0.967	-0.003	0		acGGGGgagcctggtgggcttcc
Addax	Addax			V$MZF1	Myeloid zinc finger 1 factors	V$MZF1.02	Myeloid zinc finger protein MZF1	Blood Cells Bone Marrow Cells Hematopoietic System Immune System Leukocytes Myeloid Cells	0.99	787	797	792	-	1	0.974	-0.016	0		cgGGGGagcct
Addax	Addax			V$ZF02	C2H2 zinc finger transcription factors 2	V$ZNF300.01	KRAB-containing zinc finger protein 300	Blood Cells Immune System Leukocytes Lymphocytes Thymus Gland	0.99	785	807	796	+	1	0.987	-0.003	0		ccaggctCCCCcgtccccgggat
Addax	Addax			V$ZF02	C2H2 zinc finger transcription factors 2	V$ZNF219.01	Kruppel-like zinc finger protein 219	Blood Cells Immune System Leukocytes Lymphocytes Thymus Gland	0.91	787	809	798	+	1	0.988	0.078	0		aggctCCCCcgtccccgggattc
Addax	Addax			V$MZF1	Myeloid zinc finger 1 factors	V$MZF1.02	Myeloid zinc finger protein MZF1	Blood Cells Bone Marrow Cells Hematopoietic System Immune System Leukocytes Myeloid Cells	0.99	794	804	799	-	1	0.962	-0.028	0		ccGGGGacggg
Addax	Addax			V$NFKB	Nuclear factor kappa B/c-rel	V$NFKAPPAB.01	NF-kappaB	Blood Cells Bone Marrow Cells Hematopoietic System Immune System Leukocytes Myeloid Cells Phagocytes	0.89	801	815	808	+	1	0.957	0.067	0		ccGGGAttctccggg
Addax	Addax			V$ZF35	Zinc finger protein ZNF35	V$ZNF35.01	Human zinc finger protein ZNF35		0.96	811	823	817	+	1	0.974	0.014	0		ccgggcAAGAaca
Addax	Addax			V$FKHD	Fork head domain factors	V$FOXP1_ES.01	Alternative splicing variant of FOXP1, activated in ESCs	Blood Cells Breast Central Nervous System Digestive System Ear Endocrine System Eye Immune System Islets of Langerhans Leukocytes Liver Lymphocytes Muscle, Skeletal Muscles Nervous System Ovary Pancreas Prostate Spinal Cord Testis Thymus Gland Thyroid Gland Urogenital System	1	813	829	821	+	1	0.959	-0.041	0		gggcaagAACActggag
Addax	Addax			V$RUSH	SWI/SNF related nucleophosphoproteins with a RING finger DNA binding motif	V$SMARCA3.01	SWI/SNF related, matrix associated, actin dependent regulator of chromatin, subfamily a, member 3		0.96	835	845	840	+	1	0.959	-0.001	0		tgCCATttcct
Addax	Addax			V$RUSH	SWI/SNF related nucleophosphoproteins with a RING finger DNA binding motif	V$SMARCA3.02	SWI/SNF related, matrix associated, actin dependent regulator of chromatin, subfamily a, member 3		0.98	864	874	869	-	1	0.971	-0.009	0		tttgACTTttc
Addax	Addax			V$LEFF	LEF1/TCF	V$LEF1.02	TCF/LEF-1, involved in the Wnt signal transduction pathway	Adipose Tissue Connective Tissue Digestive System Embryonic Structures Endocrine System Islets of Langerhans Pancreas	0.94	864	880	872	+	1	0.956	0.016	0		gaaaagtCAAAgtgaag
Addax	Addax			V$RUSH	SWI/SNF related nucleophosphoproteins with a RING finger DNA binding motif	V$SMARCA3.02	SWI/SNF related, matrix associated, actin dependent regulator of chromatin, subfamily a, member 3		0.98	870	880	875	-	1	0.95	-0.03	0		cttcACTTtga
Addax	Addax			V$IKRS	Ikaros zinc finger family	V$IK2.01	Ikaros 2, potential regulator of lymphocyte differentiation	Antibody-Producing Cells Blood Cells Bone Marrow Cells Hematopoietic System Immune System Leukocytes Lymphocytes Thymus Gland	0.98	942	954	948	+	1	0.956	-0.024	0		ccatGGGAttttc
Addax	Addax			V$NFAT	Nuclear factor of activated T-cells	V$NFAT5.02	Nuclear factor of activated T-cells 5	Blood Cells Cardiovascular System Heart Immune System Leukocytes Lymphocytes Myeloid Cells	0.87	940	958	949	-	1	0.953	0.083	0		cctGGAAaatcccatggat
Addax	Addax			V$NFKB	Nuclear factor kappa B/c-rel	V$NFKAPPAB65.01	NF-kappaB (p65)	Blood Cells Bone Marrow Cells Hematopoietic System Immune System Leukocytes Myeloid Cells Phagocytes	0.87	944	958	951	+	1	0.982	0.112	0		atgggattTTCCagg
Addax	Addax			V$STAT	Signal transducer and activator of transcription	V$STAT3.02	Signal transducer and activator of transcription 3	Blood Cells Bone Marrow Cells Breast Hematopoietic System Immune System Leukocytes Lymphocytes Myeloid Cells Phagocytes	0.94	948	966	957	+	1	0.971	0.031	0		gattTTCCaggcaagagta
Addax	Addax			V$GATA	GATA binding factors	V$GATA1.01	GATA-binding factor 1	Blood Cells Bone Marrow Cells Bone and Bones Cardiovascular System Connective Tissue Embryonic Structures Erythrocytes Heart Hematopoietic System Immune System Leukocytes Lymphocytes Muscles Myocardium Skeleton	0.96	1000	1012	1006	+	1	0.993	0.033	0		aagtGATAggggt
Addax	Addax			V$ZF02	C2H2 zinc finger transcription factors 2	V$ZNF300.01	KRAB-containing zinc finger protein 300	Blood Cells Immune System Leukocytes Lymphocytes Thymus Gland	0.99	996	1018	1007	-	1	0.96	-0.03	0		tttcacaCCCCtatcactttctg
Addax	Addax			V$BRAC	Brachyury gene, mesoderm developmental factor	V$EOMES.03	Eomesodermin, TBR-2 (T-box, brain, 2)	Blood Cells Bone and Bones Brain Breast Cardiovascular System Central Nervous System Ear Embryonic Structures Endocrine System Heart Immune System Leukocytes Lymphocytes Muscles Myocardium Nervous System Pituitary Gland Thyroid Gland	0.98	1000	1022	1011	+	1	0.997	0.017	0		aagtgataggggTGTGaaaataa
Addax	Addax			V$CEBP	Ccaat/Enhancer Binding Protein	V$CEBPB.02	CCAAT/enhancer binding protein beta	Adipose Tissue Bone Marrow Cells Connective Tissue Digestive System Hematopoietic System Immune System Liver Myeloid Cells Phagocytes	0.91	1007	1021	1014	+	1	0.975	0.065	1	part of model match of CEBP_STAT_01	aggggTGTGaaaata
Addax	Addax			V$FKHD	Fork head domain factors	V$HNF3.01	Hepatocyte nuclear factor 3 (alpha, beta) (FOXA1, FOXA2)	Blood Cells Breast Central Nervous System Digestive System Ear Endocrine System Eye Immune System Islets of Langerhans Leukocytes Liver Lymphocytes Muscle, Skeletal Muscles Nervous System Ovary Pancreas Prostate Spinal Cord Testis Thymus Gland Thyroid Gland Urogenital System	0.98	1010	1026	1018	+	0.971	0.964	-0.016	0		ggtgtgaAAATaagatg
Addax	Addax			V$SIX3	Sine oculis homeobox homolog 3	V$SIX3.03	SIX3 / SIXdomain (SD) and Homeodomain (HD) transcription factor	Brain Central Nervous System Embryonic Structures Endocrine System Eye Nervous System Pituitary Gland	1	1023	1043	1033	+	1	0.971	-0.029	0		gatggtgTAATatagggcata
Addax	Addax			V$HICF	Krueppel-like C2H2 zinc finger factors hypermethylated in cancer	V$HIC1.02	Hypermethylated in cancer 1 (secondary DNA binding preference)		0.95	1032	1044	1038	-	1	0.95	0	0		ataTGCCctatat
Addax	Addax			V$RUSH	SWI/SNF related nucleophosphoproteins with a RING finger DNA binding motif	V$SMARCA3.01	SWI/SNF related, matrix associated, actin dependent regulator of chromatin, subfamily a, member 3		0.96	1038	1048	1043	-	1	0.992	0.032	0		ctCCATatgcc
Addax	Addax			V$GATA	GATA binding factors	V$GATA1.06	Complex of Lmo2 bound to Tal-1, E2A proteins, and GATA-1, half-site 2	Blood Cells Bone Marrow Cells Bone and Bones Cardiovascular System Connective Tissue Embryonic Structures Erythrocytes Heart Hematopoietic System Immune System Leukocytes Lymphocytes Muscles Myocardium Skeleton	0.96	1055	1067	1061	+	1	0.991	0.031	1	part of model match of GATA_SP1F_01,HAND_GATA_01	gttaGATAgggac
Addax	Addax			V$SIX3	Sine oculis homeobox homolog 3	V$SIX3.03	SIX3 / SIXdomain (SD) and Homeodomain (HD) transcription factor	Brain Central Nervous System Embryonic Structures Endocrine System Eye Nervous System Pituitary Gland	1	1058	1078	1068	-	1	0.983	-0.017	0		ctttccaTAATgtccctatct
Addax	Addax			V$RUSH	SWI/SNF related nucleophosphoproteins with a RING finger DNA binding motif	V$SMARCA3.02	SWI/SNF related, matrix associated, actin dependent regulator of chromatin, subfamily a, member 3		0.98	1085	1095	1090	-	1	0.964	-0.016	0		gtcaACTTtta
Addax	Addax			V$TALE	TALE homeodomain class recognizing TG motifs	V$TGIF.01	TG-interacting factor belonging to TALE class of homeodomain factors	Bone Marrow Cells Brain Central Nervous System Embryonic Structures Hematopoietic System Myeloid Cells Nervous System Neurons	1	1087	1103	1095	-	1	0.998	-0.002	0		actaaactGTCAacttt
Addax	Addax			V$STAT	Signal transducer and activator of transcription	V$STAT3.02	Signal transducer and activator of transcription 3	Blood Cells Bone Marrow Cells Breast Hematopoietic System Immune System Leukocytes Lymphocytes Myeloid Cells Phagocytes	0.94	1139	1157	1148	+	1	0.971	0.031	0		agtgTTCCaggcagagaat
Addax	Addax			V$NKXH	NKX homeodomain factors	V$NKX25.03	Homeodomain factor Nkx-2.5/Csx	Bone and Bones Cardiovascular System Central Nervous System Connective Tissue Digestive System Embryonic Structures Endocrine System Heart Islets of Langerhans Lung Muscles Myocardium Nervous System Pancreas Prostate Respiratory System Skeleton Spinal Cord Thyroid Gland Urogenital System	0.99	1154	1172	1163	+	1	0.954	-0.036	0		gaatgcaAGTGgcaaaggc
Addax	Addax			V$ETSF	Human and murine ETS1 factors	V$ETV1.02	Ets variant 1	Antibody-Producing Cells Blood Cells Bone Marrow Cells Breast Central Nervous System Endocrine System Germ Cells Hematopoietic System Immune System Leukocytes Lymphocytes Monocytes Myeloid Cells Nervous System Phagocytes Prostate Respiratory System Spinal Cord Testis Urogenital System	0.96	1168	1188	1178	-	1	0.954	-0.006	1	part of model match of ETSF_KLFS_01	tggtgaaaGGAAgaaagcctt
Addax	Addax			V$RUSH	SWI/SNF related nucleophosphoproteins with a RING finger DNA binding motif	V$SMARCA3.01	SWI/SNF related, matrix associated, actin dependent regulator of chromatin, subfamily a, member 3		0.96	1184	1194	1189	+	1	1	0.04	0		caCCATatata
Addax	Addax			O$VTBP	Vertebrate TATA binding protein factor	O$VTATA.01	Cellular and viral TATA box elements		0.9	1188	1204	1196	+	1	0.951	0.051	0		atataTAAAacaatggc
Addax	Addax			V$FKHD	Fork head domain factors	V$FOXP1_ES.01	Alternative splicing variant of FOXP1, activated in ESCs	Blood Cells Breast Central Nervous System Digestive System Ear Endocrine System Eye Immune System Islets of Langerhans Leukocytes Liver Lymphocytes Muscle, Skeletal Muscles Nervous System Ovary Pancreas Prostate Spinal Cord Testis Thymus Gland Thyroid Gland Urogenital System	1	1189	1205	1197	+	1	1	0	0		tatataaAACAatggca
Addax	Addax			V$SORY	SOX/SRY-sex/testis determinig and related HMG box factors	V$SOX5.01	Sox-5	Bone and Bones Cartilage Connective Tissue Digestive System Ear Embryonic Structures Endocrine System Islets of Langerhans Nervous System Neuroglia Pancreas Skeleton Testis Thyroid Gland Urogenital System	0.87	1192	1216	1204	+	1	0.99	0.12	0		ataaaaCAATggcagaaatcttcca
Addax	Addax			V$YY1F	Activator/repressor binding to transcription initiation site	V$YY1.02	Yin and Yang 1 repressor sites	Embryonic Structures	0.94	1206	1228	1217	-	1	0.991	0.051	0		tggaaaCCATtttggaagatttc
Addax	Addax			V$NFAT	Nuclear factor of activated T-cells	V$NFAT.01	Nuclear factor of activated T-cells	Blood Cells Cardiovascular System Heart Immune System Leukocytes Lymphocytes Myeloid Cells	0.95	1214	1232	1223	-	1	0.95	0	0		ttggtGGAAaccattttgg
Addax	Addax			V$ZFHX	Two-handed zinc finger homeodomain transcription factors	V$AREB6.04	AREB6 (Atp1a1 regulatory element binding factor 6)	Embryonic Structures	0.98	1217	1229	1223	+	1	0.963	-0.017	0		aaatgGTTTccac
Addax	Addax			V$MYBL	Cellular and viral myb-like transcriptional regulators	V$VMYB.04	v-Myb, AMV v-myb	Blood Cells Bone Marrow Cells Hematopoietic System Immune System Leukocytes Lymphocytes	0.85	1232	1246	1239	-	1	0.983	0.133	0		ccatAACGgccgaat
Addax	Addax			V$ETSF	Human and murine ETS1 factors	V$SPI1.02	SPI-1 proto-oncogene; hematopoietic transcription factor PU.1	Antibody-Producing Cells Blood Cells Bone Marrow Cells Breast Central Nervous System Endocrine System Germ Cells Hematopoietic System Immune System Leukocytes Lymphocytes Monocytes Myeloid Cells Nervous System Phagocytes Prostate Respiratory System Spinal Cord Testis Urogenital System	0.96	1254	1274	1264	-	1	0.993	0.033	0		tggattggGGAAgttcgacaa
Addax	Addax			V$MZF1	Myeloid zinc finger 1 factors	V$MZF1.02	Myeloid zinc finger protein MZF1	Blood Cells Bone Marrow Cells Hematopoietic System Immune System Leukocytes Myeloid Cells	0.99	1260	1270	1265	-	1	0.995	0.005	0		ttGGGGaagtt
Addax	Addax			V$ZFHX	Two-handed zinc finger homeodomain transcription factors	V$AREB6.04	AREB6 (Atp1a1 regulatory element binding factor 6)	Embryonic Structures	0.98	1270	1282	1276	-	1	0.959	-0.021	0		tgaccGTTTggat
Addax	Addax			V$MYBL	Cellular and viral myb-like transcriptional regulators	V$VMYB.05	v-Myb, variant of AMV v-myb	Blood Cells Bone Marrow Cells Hematopoietic System Immune System Leukocytes Lymphocytes	0.9	1271	1285	1278	+	1	0.955	0.055	0		tccaAACGgtcacta
Addax	Addax			V$MZF1	Myeloid zinc finger 1 factors	V$MZF1.01	Myeloid zinc finger protein MZF1	Blood Cells Bone Marrow Cells Hematopoietic System Immune System Leukocytes Myeloid Cells	0.99	1315	1325	1320	-	1	0.992	0.002	0		gcGGGGaaagt
Addax	Addax			V$MZF1	Myeloid zinc finger 1 factors	V$MZF1.02	Myeloid zinc finger protein MZF1	Blood Cells Bone Marrow Cells Hematopoietic System Immune System Leukocytes Myeloid Cells	0.99	1344	1354	1349	-	1	0.998	0.008	0		gaGGGGaaagg
Addax	Addax			V$MAZF	Myc associated zinc fingers	V$MAZ.01	Myc associated zinc finger protein (MAZ)	Blood Cells Immune System Leukocytes	0.9	1346	1358	1352	-	1	0.97	0.07	0		aggcGAGGggaaa
Addax	Addax			V$PURA	Pur-alpha binds both single-stranded and douple-stranded DNA in a sequence-specific manner	V$PURALPHA.01	Purine-rich element binding protein A	Brain Central Nervous System Muscle, Smooth Muscles Nervous System Neuroglia Neurons	0.97	1348	1360	1354	-	1	0.981	0.011	0		ggAGGCgagggga
Addax	Addax			V$AP2F	Activator protein 2	V$TCFAP2A.02	Transcription factor AP-2, alpha	ubiquitous	0.94	1359	1373	1366	-	1	0.963	0.023	1	part of model match of IKRS_AP2F_01	ttccCCTGcgggcgg
Addax	Addax			V$MZF1	Myeloid zinc finger 1 factors	V$MZF1.02	Myeloid zinc finger protein MZF1	Blood Cells Bone Marrow Cells Hematopoietic System Immune System Leukocytes Myeloid Cells	0.99	1366	1376	1371	+	1	0.988	-0.002	0		caGGGGaattg
Addax	Addax			V$ETSF	Human and murine ETS1 factors	V$SPI1.02	SPI-1 proto-oncogene; hematopoietic transcription factor PU.1	Antibody-Producing Cells Blood Cells Bone Marrow Cells Breast Central Nervous System Endocrine System Germ Cells Hematopoietic System Immune System Leukocytes Lymphocytes Monocytes Myeloid Cells Nervous System Phagocytes Prostate Respiratory System Spinal Cord Testis Urogenital System	0.96	1362	1382	1372	+	1	0.96	0	1	part of model match of SP1F_ETSF_04	cccgcaggGGAAttgcttgcc
Addax	Addax			V$THAP	THAP domain containing protein	V$THAP1.01	THAP domain containing, apoptosis associated protein	Brain Central Nervous System Nervous System	0.9	1378	1388	1383	-	1	0.983	0.083	0		agtaagGGCAa
Addax	Addax			V$RUSH	SWI/SNF related nucleophosphoproteins with a RING finger DNA binding motif	V$SMARCA3.02	SWI/SNF related, matrix associated, actin dependent regulator of chromatin, subfamily a, member 3		0.98	1382	1392	1387	+	1	0.986	0.006	0		ccttACTTgtc
Addax	Addax			V$TALE	TALE homeodomain class recognizing TG motifs	V$TGIF.01	TG-interacting factor belonging to TALE class of homeodomain factors	Bone Marrow Cells Brain Central Nervous System Embryonic Structures Hematopoietic System Myeloid Cells Nervous System Neurons	1	1382	1398	1390	+	1	0.997	-0.003	0		ccttacttGTCAtggcg
Addax	Addax			V$TCFF	TCF11 transcription factor	V$TCF11.01	TCF11/LCR-F1/Nrf1 homodimers		1	1390	1396	1393	+	1	0.991	-0.009	0		GTCAtgg
Addax	Addax			V$PAX3	PAX-3 binding sites	V$PAX3.03	Pax-3 paired domain protein	Embryonic Structures Muscle, Skeletal Muscles	0.93	1387	1405	1396	+	1	0.987	0.057	1	part of model match of SORY_PAX3_01	cttgtCATGgcgactatcc
Addax	Addax			V$SORY	SOX/SRY-sex/testis determinig and related HMG box factors	V$SOX6.01	SRY (sex determining region Y)-box 6	Bone and Bones Cartilage Connective Tissue Digestive System Ear Embryonic Structures Endocrine System Islets of Langerhans Nervous System Neuroglia Pancreas Skeleton Testis Thyroid Gland Urogenital System	0.97	1394	1418	1406	-	1	0.979	0.009	0		ctggcACAAagctggatagtcgcca
Addax	Addax			V$RBP2	Retinoblastoma-binding proteins with demethylase activity	V$PLU1_JARID1B.01	Jumonji, AT rich interactive domain 1B		0.96	1407	1415	1411	-	1	0.961	0.001	0		GCACaaagc
Addax	Addax			V$SMAD	Vertebrate SMAD family of transcription factors	V$GC_SBE.01	GC-rich Smad1/5 binding element	Embryonic Structures Kidney Urogenital System	0.94	1416	1426	1421	-	1	0.953	0.013	0		cgaggCTCCtg
Addax	Addax			V$IKRS	Ikaros zinc finger family	V$IK2.01	Ikaros 2, potential regulator of lymphocyte differentiation	Antibody-Producing Cells Blood Cells Bone Marrow Cells Hematopoietic System Immune System Leukocytes Lymphocytes Thymus Gland	0.98	1434	1446	1440	+	1	0.963	-0.017	0		tgctGGGAttggg
Addax	Addax			V$GUCE	GTF2IRDI upstream control element	V$GTF3R4.01	GTF2I-like repeat 4 of GTF3	Antibody-Producing Cells Blood Cells Embryonic Structures Immune System Leukocytes Lymphocytes Muscle, Skeletal Muscles	0.97	1437	1447	1442	+	1	0.966	-0.004	0		tggGATTggga
Addax	Addax			V$IKRS	Ikaros zinc finger family	V$IK2.01	Ikaros 2, potential regulator of lymphocyte differentiation	Antibody-Producing Cells Blood Cells Bone Marrow Cells Hematopoietic System Immune System Leukocytes Lymphocytes Thymus Gland	0.98	1440	1452	1446	+	1	0.98	0	0		gattGGGAttttc
Addax	Addax			V$NFKB	Nuclear factor kappa B/c-rel	V$NFKAPPAB65.01	NF-kappaB (p65)	Blood Cells Bone Marrow Cells Hematopoietic System Immune System Leukocytes Myeloid Cells Phagocytes	0.87	1442	1456	1449	+	1	0.982	0.112	1	part of model match of ETSF_NFKB_02	ttgggattTTCCcct
Addax	Addax			V$MZF1	Myeloid zinc finger 1 factors	V$MZF1.02	Myeloid zinc finger protein MZF1	Blood Cells Bone Marrow Cells Hematopoietic System Immune System Leukocytes Myeloid Cells	0.99	1447	1457	1452	-	1	0.998	0.008	0		gaGGGGaaaat
Addax	Addax			V$MAZF	Myc associated zinc fingers	V$MAZ.01	Myc associated zinc finger protein (MAZ)	Blood Cells Immune System Leukocytes	0.9	1449	1461	1455	-	1	0.961	0.061	0		gtggGAGGggaaa
Addax	Addax			V$EBOX	E-box binding factors	V$MYCMAX.02	c-Myc/Max heterodimer	ubiquitous	0.92	1453	1469	1461	-	1	0.988	0.068	1	part of model match of CEBP_EBOX_01	cggagcaCGTGggaggg
Addax	Addax			V$HESF	Vertebrate homologues of enhancer of split complex	V$DEC2.01	Basic helix-loop-helix protein known as Dec2 or Sharp2	Cardiovascular System Central Nervous System Ear Embryonic Structures Heart Muscles Myocardium Nervous System Neurons	0.96	1454	1468	1461	-	1	0.988	0.028	0		ggagcaCGTGggagg
Addax	Addax			V$HIFF	Hypoxia inducible factor, bHLH/PAS protein family	V$HIF1.02	Hypoxia inducible factor, bHLH / PAS protein family	Brain Cardiovascular System Central Nervous System Endocrine System Nervous System Pineal Gland	0.93	1453	1469	1461	+	1	0.983	0.053	0		ccctcccaCGTGctccg
Addax	Addax			V$EBOX	E-box binding factors	V$NMYC.01	N-Myc	ubiquitous	0.92	1454	1470	1462	+	1	0.994	0.074	0		cctcccaCGTGctccgg
Addax	Addax			V$HESF	Vertebrate homologues of enhancer of split complex	V$DEC2.01	Basic helix-loop-helix protein known as Dec2 or Sharp2	Cardiovascular System Central Nervous System Ear Embryonic Structures Heart Muscles Myocardium Nervous System Neurons	0.96	1455	1469	1462	+	1	0.954	-0.006	0		ctcccaCGTGctccg
Addax	Addax			V$HIFF	Hypoxia inducible factor, bHLH/PAS protein family	V$HRE.02	Hypoxia-response elements	Brain Cardiovascular System Central Nervous System Endocrine System Nervous System Pineal Gland	0.97	1454	1470	1462	-	1	0.988	0.018	1	part of model match of HIFF_ETSF_01	ccggagcaCGTGggagg
Addax	Addax			V$RUSH	SWI/SNF related nucleophosphoproteins with a RING finger DNA binding motif	V$SMARCA3.02	SWI/SNF related, matrix associated, actin dependent regulator of chromatin, subfamily a, member 3		0.98	1479	1489	1484	-	1	0.978	-0.002	0		caaaACTTtta
Addax	Addax			V$MYT1	MYT1 C2HC zinc finger protein	V$MYT1.02	MyT1 zinc finger transcription factor involved in primary neurogenesis	Central Nervous System Nervous System Neuroglia Neurons	0.88	1479	1491	1485	+	1	0.996	0.116	0		taaAAGTtttgag
Addax	Addax			V$RUSH	SWI/SNF related nucleophosphoproteins with a RING finger DNA binding motif	V$SMARCA3.02	SWI/SNF related, matrix associated, actin dependent regulator of chromatin, subfamily a, member 3		0.98	1497	1507	1502	-	1	0.986	0.006	0		ctggACTTttg
Comment: Partial sequence, missing 23 bp from the 3' END - one RTE (1530 bp)

## Sheet: Gazelle
Seq. name	Accession no.	Gene symbol	GeneID	Matrix Family	Detailed Family Information	Matrix	Detailed Matrix Information	Tissue	Opt.	Start position	End position	Anchor position	Strand	Core sim.	Matrix sim.	Mat. sim. - opt.	Evidence #	Evidence	Sequence
Gazelle	Gazelle			V$HIFF	Hypoxia inducible factor, bHLH/PAS protein family	V$HRE.02	Hypoxia-response elements	Brain Cardiovascular System Central Nervous System Endocrine System Nervous System Pineal Gland	0.97	4	20	12	+	1	0.978	0.008	0		cgtagctaCGTGcccca
Gazelle	Gazelle			V$HICF	Krueppel-like C2H2 zinc finger factors hypermethylated in cancer	V$HIC1.02	Hypermethylated in cancer 1 (secondary DNA binding preference)		0.95	11	23	17	+	1	0.964	0.014	0		acgTGCCccagtt
Gazelle	Gazelle			V$ZF02	C2H2 zinc finger transcription factors 2	V$ZNF300.01	KRAB-containing zinc finger protein 300	Blood Cells Immune System Leukocytes Lymphocytes Thymus Gland	0.99	9	31	20	+	1	0.95	-0.04	0		ctacgtgCCCCagttctcgcggg
Gazelle	Gazelle			V$ZFHX	Two-handed zinc finger homeodomain transcription factors	V$AREB6.02	AREB6 (Atp1a1 regulatory element binding factor 6)	Embryonic Structures	0.97	37	49	43	+	1	0.971	0.001	0		ggttCACCtttcc
Gazelle	Gazelle			V$ETSF	Human and murine ETS1 factors	V$SPI1.02	SPI-1 proto-oncogene; hematopoietic transcription factor PU.1	Antibody-Producing Cells Blood Cells Bone Marrow Cells Breast Central Nervous System Endocrine System Germ Cells Hematopoietic System Immune System Leukocytes Lymphocytes Monocytes Myeloid Cells Nervous System Phagocytes Prostate Respiratory System Spinal Cord Testis Urogenital System	0.96	48	68	58	-	1	0.994	0.034	1	part of model match of IRFF_ETSF_02	agggatgcGGAAgtccaatgg
Gazelle	Gazelle			V$PCBE	PREB core-binding element	V$PREB.01	Prolactin regulatory element-binding protein	Endocrine System	0.86	66	80	73	+	1	0.96	0.1	0		cctgaTCAGacttcg
Gazelle	Gazelle			V$E2FF	E2F-myc activator/cell cycle regulator	V$E2F4_DP1.01	E2F-4/DP-1 heterodimeric complex	ubiquitous	0.84	74	90	82	-	1	0.972	0.132	0		gggttgCGCGcgaagtc
Gazelle	Gazelle			V$ZF5F	ZF5 POZ domain zinc finger	V$ZF5.01	Zinc finger / POZ domain transcription factor		0.95	75	89	82	-	1	0.958	0.008	0		ggttgcGCGCgaagt
Gazelle	Gazelle			V$E2FF	E2F-myc activator/cell cycle regulator	V$E2F4_DP1.01	E2F-4/DP-1 heterodimeric complex	ubiquitous	0.84	75	91	83	+	1	0.977	0.137	1	part of model match of E2FF_SP1F_01	acttcgCGCGcaaccct
Gazelle	Gazelle			V$MAZF	Myc associated zinc fingers	V$MAZ.01	Myc associated zinc finger protein (MAZ)	Blood Cells Immune System Leukocytes	0.9	91	103	97	+	1	0.973	0.073	0		taggGAGGggaga
Gazelle	Gazelle			V$MZF1	Myeloid zinc finger 1 factors	V$MZF1.01	Myeloid zinc finger protein MZF1	Blood Cells Bone Marrow Cells Hematopoietic System Immune System Leukocytes Myeloid Cells	0.99	95	105	100	+	1	0.992	0.002	0		gaGGGGagagg
Gazelle	Gazelle			V$TEAF	TEA/ATTS DNA binding domain factors	V$TEAD.01	TEA domain-containing factors, transcriptional enhancer factors 1,3,4,5	Cardiovascular System Embryonic Structures Heart Muscle, Skeletal Muscles Myocardium Urogenital System	0.9	104	116	110	-	1	0.953	0.053	0		ttaCATTcctacc
Gazelle	Gazelle			V$CSEN	Calsenilin, presenilin binding protein, EF hand transcription factor	V$DREAM.01	Downstream regulatory element-antagonist modulator, Ca2+-binding protein of the neuronal calcium sensors family that binds DRE (downstream regulatory element) sites as a tetramer	Brain Cardiovascular System Central Nervous System Germ Cells Heart Muscles Myocardium Nervous System Neurons Urogenital System	0.95	118	128	123	+	1	0.953	0.003	0		agGTCAcgggt
Gazelle	Gazelle			V$IKRS	Ikaros zinc finger family	V$IK2.01	Ikaros 2, potential regulator of lymphocyte differentiation	Antibody-Producing Cells Blood Cells Bone Marrow Cells Hematopoietic System Immune System Leukocytes Lymphocytes Thymus Gland	0.98	124	136	130	-	1	0.966	-0.014	0		tgatGGGAacccg
Gazelle	Gazelle			V$ZF02	C2H2 zinc finger transcription factors 2	V$ZNF300.01	KRAB-containing zinc finger protein 300	Blood Cells Immune System Leukocytes Lymphocytes Thymus Gland	0.99	131	153	142	-	1	0.95	-0.04	0		cccagggCCCCagggcttgatgg
Gazelle	Gazelle			V$AP2F	Activator protein 2	V$TCFAP2A.02	Transcription factor AP-2, alpha	ubiquitous	0.94	136	150	143	+	1	0.992	0.052	0		aagcCCTGgggccct
Gazelle	Gazelle			V$RBPF	RBPJ - kappa	V$RBPJK.02	Mammalian transcriptional repressor RBP-Jkappa/CBF1	Antibody-Producing Cells Blood Cells Immune System Leukocytes Lymphocytes	0.94	146	158	152	+	1	0.95	0.01	0		gcccTGGGaagtt
Gazelle	Gazelle			V$IKRS	Ikaros zinc finger family	V$IK2.01	Ikaros 2, potential regulator of lymphocyte differentiation	Antibody-Producing Cells Blood Cells Bone Marrow Cells Hematopoietic System Immune System Leukocytes Lymphocytes Thymus Gland	0.98	147	159	153	+	1	0.964	-0.016	0		ccctGGGAagttt
Gazelle	Gazelle			V$CHRF	Cell cycle regulators: Cell cycle homology element	V$CHR.01	Cell cycle gene homology region (CDE/CHR tandem elements regulate cell cycle dependent repression)		0.92	154	166	160	+	1	0.955	0.035	0		aagtTTGAagtgg
Gazelle	Gazelle			V$NKXH	NKX homeodomain factors	V$NKX24.01	NK2 homeobox 4, NKX 2 DELTA	Bone and Bones Cardiovascular System Central Nervous System Connective Tissue Digestive System Embryonic Structures Endocrine System Heart Islets of Langerhans Lung Muscles Myocardium Nervous System Pancreas Prostate Respiratory System Skeleton Spinal Cord Thyroid Gland Urogenital System	0.87	155	173	164	+	1	0.961	0.091	0		agtttgaAGTGgctgctgg
Gazelle	Gazelle			V$HAND	Twist subfamily of class B bHLH transcription factors	V$TAL1_E2A.02	T-cell acute lymphocytic leukemia 1, SCL	Antibody-Producing Cells Blood Cells Bone Marrow Cells Bone and Bones Cardiovascular System Connective Tissue Embryonic Structures Heart Hematopoietic System Immune System Integumentary System Leukocytes Lymphocytes Muscles Myocardium Skeleton Thymus Gland	0.98	159	179	169	-	1	0.963	-0.017	0		cagctccCAGCagccacttca
Gazelle	Gazelle			V$ETSF	Human and murine ETS1 factors	V$SPI1.02	SPI-1 proto-oncogene; hematopoietic transcription factor PU.1	Antibody-Producing Cells Blood Cells Bone Marrow Cells Breast Central Nervous System Endocrine System Germ Cells Hematopoietic System Immune System Leukocytes Lymphocytes Monocytes Myeloid Cells Nervous System Phagocytes Prostate Respiratory System Spinal Cord Testis Urogenital System	0.96	183	203	193	-	1	0.962	0.002	1	part of model match of AP1R_ETSF_EGRF_01	gtcgaggcGGAAgctttcgga
[truncated: 109 more rows]

## Sheet: Eland
Seq. name	Accession no.	Gene symbol	GeneID	Matrix Family	Detailed Family Information	Matrix	Detailed Matrix Information	Tissue	Opt.	Start position	End position	Anchor position	Strand	Core sim.	Matrix sim.	Mat. sim. - opt.	Evidence #	Evidence	Sequence
[truncated: 174 more rows]

[truncated: 3 more sheets: Water-Buffalo, Zebu, Cow]
